# Supplementary material for: 4-Chloro-2-(6-nitro-1H-benzimidazol-2-yl)phenol N,N-dimethyl­form­amide solvate
Source: Acta Crystallogr Sect E Struct Rep Online. 2010 Oct 20;66(Pt 11):o2863. doi: 10.1107/S1600536810041243 (PMC3009370; doi:10.1107/S1600536810041243)
Supplement: Supplementary file 2 [file e-66-o2863-Isup2.hkl]

# 
# h,k,l, Fc-squared, Fo-squared, sigma(Fo-squared) and status flag 
# 
data_I
_shelx_title ' noclm in C2/c (100K)' 
_shelx_refln_list_code          4 
_shelx_F_calc_maximum      949.24 
_exptl_crystal_F_000      1504.00 
_reflns_d_resolution_high  0.7697 
 
loop_ 
 _symmetry_equiv_pos_as_xyz 
 'x, y, z' 
 '-x, y, -z+1/2' 
 'x+1/2, y+1/2, z' 
 '-x+1/2, y+1/2, -z+1/2' 
 '-x, -y, -z' 
 'x, -y, z-1/2' 
 '-x+1/2, -y+1/2, -z' 
 'x+1/2, -y+1/2, z-1/2' 
 
_cell_length_a    15.2003 
_cell_length_b    18.3555 
_cell_length_c    13.2789 
_cell_angle_alpha  90.000 
_cell_angle_beta  119.232 
_cell_angle_gamma  90.000 
 
_shelx_F_squared_multiplier     1.000 
 
loop_ 
 _refln_index_h 
 _refln_index_k 
 _refln_index_l 
 _refln_F_squared_calc 
 _refln_F_squared_meas 
 _refln_F_squared_sigma 
 _refln_observed_status 
   2   0   0    10351.12    11261.06    336.44 o 
   4   0   0     1494.39     1090.30     46.29 o 
   8   0   0      726.12      996.22     42.92 o 
  10   0   0     8142.97     8817.32    208.47 o 
  12   0   0     1696.92     1788.56     81.39 o 
  14   0   0     4907.44     4531.20    150.52 o 
  16   0   0       62.63      -44.67     41.86 o 
   1   1   0    11822.18    13063.10    282.08 o 
   3   1   0    31386.20    29941.50    450.30 o 
   5   1   0     3797.53     4183.33     64.13 o 
   7   1   0     3944.47     4298.13     83.73 o 
   9   1   0     2963.00     2812.78     63.71 o 
  11   1   0    11592.23    11380.55    146.54 o 
  13   1   0      440.98      385.34     31.41 o 
  15   1   0       45.36       40.51     25.23 o 
  17   1   0        6.05      -55.98     31.82 o 
   2   2   0      203.35      205.69     10.60 o 
   4   2   0     2753.15     3066.87     38.93 o 
   6   2   0      779.36      453.79     15.50 o 
   8   2   0     2407.67     2374.60     40.74 o 
  10   2   0      224.11      251.23     15.73 o 
  12   2   0      848.88      893.93     43.00 o 
  14   2   0       27.44       59.94     25.78 o 
  16   2   0      404.60      639.38     72.52 o 
   1   3   0    13489.84    14382.98    259.11 o 
   3   3   0      211.59      403.42     20.31 o 
   5   3   0      603.37      870.11     29.92 o 
   7   3   0      449.20      309.75     19.24 o 
   9   3   0      475.94      432.18     18.91 o 
  11   3   0     3223.60     3172.74     60.76 o 
  13   3   0      262.42      296.56     29.21 o 
  15   3   0      107.53       75.99     32.22 o 
  17   3   0       19.57        0.36     36.76 o 
   0   4   0     1821.50     2681.99     94.01 o 
   2   4   0       31.91      124.51      8.77 o 
   4   4   0     1972.32     2069.12     33.89 o 
   6   4   0     3063.82     2541.80     59.89 o 
   8   4   0      160.39      205.01     12.82 o 
  10   4   0     2888.56     2523.00     46.28 o 
  12   4   0        3.03       -3.02     14.68 o 
  14   4   0      178.87      264.39     37.37 o 
  16   4   0       75.33       92.22     31.84 o 
   1   5   0      669.50      755.30     19.92 o 
   3   5   0     2265.92      942.44     21.93 o 
   5   5   0     1431.19     1893.65     49.16 o 
   7   5   0      326.07      429.59     18.18 o 
   9   5   0     2534.85     2385.74     43.21 o 
  11   5   0      237.12      264.13     22.55 o 
  13   5   0       37.25       59.34     24.86 o 
  15   5   0      466.12      574.31     51.71 o 
   0   6   0      861.89      473.72     23.35 o 
   2   6   0    22394.98    20847.70    283.39 o 
   4   6   0     7710.01     7575.01    119.79 o 
   6   6   0      108.80       19.51      6.60 o 
   8   6   0       52.56       84.52      9.91 o 
  10   6   0     6366.25     6542.63    100.74 o 
  12   6   0      688.94      720.26     51.51 o 
  14   6   0       18.97      -27.78     35.05 o 
  16   6   0      355.20      415.13     48.54 o 
   1   7   0      168.72      201.69     13.67 o 
   3   7   0       19.57      165.03     10.00 o 
   5   7   0      828.54      418.27     19.32 o 
   7   7   0     1981.37     1805.22     34.53 o 
   9   7   0     2867.32     2697.69     44.13 o 
  11   7   0      762.69      698.20     34.27 o 
  13   7   0        0.14       35.34     26.58 o 
  15   7   0        0.08       17.60     27.93 o 
   0   8   0     3844.94     5305.85     99.86 o 
   2   8   0    17844.20    16914.24    227.64 o 
   4   8   0      112.25      195.32     17.37 o 
   6   8   0        1.56       15.01      8.31 o 
   8   8   0      201.78      217.61     14.31 o 
  10   8   0     1552.31     1224.58     32.58 o 
  12   8   0     1110.65     1070.15     67.16 o 
  14   8   0       71.70       88.49     30.64 o 
  16   8   0       43.91       30.09     36.96 o 
   1   9   0      632.46     1164.95     41.36 o 
   3   9   0      430.67      336.73     21.55 o 
   5   9   0      560.39      525.60     21.50 o 
   7   9   0     1599.29     1558.52     40.63 o 
   9   9   0     2263.32     2382.81     50.20 o 
  11   9   0        8.90       52.78     45.78 o 
  13   9   0        6.07       -5.37     22.69 o 
  15   9   0        2.12      -12.88     26.05 o 
   0  10   0     3221.60     2803.29     55.19 o 
   2  10   0     3490.15     2962.96     47.61 o 
   4  10   0     1077.07     1058.01     24.39 o 
   6  10   0      285.43      371.48     23.79 o 
   8  10   0       17.41        0.39      9.93 o 
  10  10   0      187.12      223.67     21.89 o 
  12  10   0     1754.79     1809.56     74.84 o 
  14  10   0      467.30      473.12     49.65 o 
   1  11   0     1940.75     1836.11     34.84 o 
   3  11   0      169.98      241.55     15.98 o 
   5  11   0      586.04      627.55     25.17 o 
   7  11   0       29.27       50.73     12.39 o 
   9  11   0      735.08      608.06     28.21 o 
  11  11   0      565.63      661.88     50.51 o 
  13  11   0      112.63      112.13     31.22 o 
  15  11   0      329.32      376.17     49.91 o 
   0  12   0     9973.52     9134.85    148.57 o 
   2  12   0     3553.66     3635.28     53.16 o 
   4  12   0     3490.79     3496.62     74.81 o 
   6  12   0     1510.53     1508.24     47.06 o 
   8  12   0      546.44      421.18     40.00 o 
  10  12   0      143.35      195.24     30.87 o 
  12  12   0       74.64      136.55     31.41 o 
  14  12   0      645.01      715.91     70.50 o 
   1  13   0     1161.76     1174.93     26.57 o 
   3  13   0     1765.73     2118.88     62.11 o 
   5  13   0    16251.46    15110.90    246.37 o 
   7  13   0     1671.31     1694.87     46.63 o 
   9  13   0      281.40      177.37     28.94 o 
  11  13   0      138.82      100.75     49.10 o 
  13  13   0      123.71       24.89     27.88 o 
   0  14   0     2435.21     1895.76     55.03 o 
   2  14   0       81.40       63.76     13.59 o 
   4  14   0      436.98      323.61     24.92 o 
   6  14   0     3259.69     2885.30     70.75 o 
   8  14   0       16.30       17.14     16.75 o 
  10  14   0       41.19       28.10     22.69 o 
  12  14   0      585.63      547.07     59.33 o 
   1  15   0      915.15     1013.59     38.46 o 
   3  15   0     1771.81     1649.05     57.16 o 
   5  15   0     1363.05     1348.49     54.82 o 
   7  15   0      462.27      403.84     46.82 o 
   9  15   0       80.49      104.93     47.73 o 
  11  15   0       11.66       -5.57     47.76 o 
  13  15   0      616.63      868.94    115.60 o 
   0  16   0     2538.07     2895.61     98.29 o 
   2  16   0      657.23      720.37     37.27 o 
   4  16   0     1102.44     1338.32     69.14 o 
   6  16   0     2027.73     1945.92     89.19 o 
   8  16   0       86.13       77.40     46.54 o 
  10  16   0      408.36      435.64     82.00 o 
  12  16   0      271.78      370.99     81.83 o 
   1  17   0        0.03       10.77     13.63 o 
   3  17   0       64.75       53.26     23.03 o 
   5  17   0     4407.94     3987.81    135.46 o 
   7  17   0       64.14       12.97     40.01 o 
   9  17   0       81.25      134.54     53.39 o 
  11  17   0       71.85       86.64     57.51 o 
   0  18   0     2375.80     2390.00    142.15 o 
   2  18   0      140.53       95.96     32.12 o 
   4  18   0     1249.04     1413.89     80.73 o 
   6  18   0      157.71      126.82     37.45 o 
   8  18   0       59.25       78.62     50.33 o 
  10  18   0      318.97      358.61     79.09 o 
   1  19   0      211.78      302.41     46.31 o 
   3  19   0      434.35      391.58     52.00 o 
   5  19   0      365.08      446.15     55.54 o 
   7  19   0      399.44      488.10     84.12 o 
   9  19   0        5.26       74.42     55.67 o 
   0  20   0      459.63      365.02     71.14 o 
   2  20   0     1089.30     1270.99     87.57 o 
   4  20   0       34.84       32.92     32.23 o 
   6  20   0        2.67       30.20     48.42 o 
   8  20   0        8.21        3.45     52.12 o 
   1  21   0      715.54      928.95     99.95 o 
   3  21   0      626.60      688.95     69.21 o 
   5  21   0      420.95      521.74     91.60 o 
   7  21   0      400.51      412.39     89.88 o 
   0  22   0      609.03      655.84     98.30 o 
   2  22   0       97.53       74.31     42.20 o 
   4  22   0        5.63       54.91     55.37 o 
   6  22   0       38.40       64.88     61.32 o 
   1  23   0       65.19      118.31     44.47 o 
   3  23   0       40.24       20.22     40.42 o 
 -17   1   1       43.90       27.55     38.15 o 
 -15   1   1      256.27      226.08     55.87 o 
 -13   1   1        4.62       10.28     13.01 o 
 -11   1   1      672.83      653.17     28.98 o 
  -9   1   1     6542.94     5977.21    127.23 o 
  -7   1   1      178.45      204.78     14.43 o 
  -5   1   1       49.59       70.06      9.84 o 
  -3   1   1    29757.55    34563.54    602.00 o 
  -1   1   1     2192.49     2385.85     79.41 o 
   1   1   1     2844.98     3077.10     75.29 o 
   3   1   1     1464.64     1838.23     33.02 o 
   5   1   1    10889.16     2431.03     89.42 o 
   7   1   1     6128.39     5059.83     81.49 o 
   9   1   1       34.44       57.61     16.06 o 
  11   1   1      800.07      846.46     32.17 o 
  13   1   1        0.46       23.17     17.48 o 
  15   1   1      144.97      155.39     32.52 o 
 -16   2   1      452.51      488.22     64.61 o 
 -14   2   1      200.73      240.54     33.41 o 
 -12   2   1      730.61      671.26     32.63 o 
 -10   2   1      380.41      434.21     30.83 o 
  -8   2   1      399.28      378.14     22.21 o 
  -6   2   1        0.55       44.21     18.23 o 
  -4   2   1      628.34      853.65     18.51 o 
  -2   2   1     8433.75     8847.32    139.44 o 
   0   2   1      759.41     1120.43     29.39 o 
   2   2   1     3054.78     3073.25     42.08 o 
   4   2   1     4453.27     4174.87     60.36 o 
   6   2   1     8150.61     8647.47    100.36 o 
   8   2   1       88.47      102.29      9.92 o 
  10   2   1        3.32       11.24      9.24 o 
  12   2   1     2143.01     2123.77     56.20 o 
  14   2   1        8.66       10.88     21.91 o 
  16   2   1      670.62      693.09     57.79 o 
 -17   3   1      156.59      128.78     48.41 o 
 -15   3   1      128.76      181.94     33.55 o 
 -13   3   1       79.06       84.86     19.92 o 
 -11   3   1      306.28      342.17     20.65 o 
  -9   3   1     3056.57     2908.52     58.63 o 
  -7   3   1    15692.73    15944.81    186.50 o 
  -5   3   1    52903.03    53028.91    634.97 o 
  -3   3   1    11011.06    11116.13    139.55 o 
  -1   3   1    60618.55    60846.86   1303.27 o 
   1   3   1     3098.32     3025.58     83.84 o 
   3   3   1     6349.67     6293.13     82.09 o 
   5   3   1    30385.20    31029.34    451.61 o 
   7   3   1     2904.70     2557.77     39.31 o 
   9   3   1      418.57      492.55     20.51 o 
  11   3   1       55.05       30.96     11.87 o 
  13   3   1      121.61       87.12     20.74 o 
  15   3   1      134.67      174.96     34.77 o 
 -16   4   1      732.71      873.44     63.89 o 
 -14   4   1      161.59       86.27     28.52 o 
 -12   4   1        7.20       52.45     14.40 o 
 -10   4   1     2227.84     2288.00     46.70 o 
  -8   4   1      118.26      229.25     16.43 o 
  -6   4   1     1408.63     1604.08     28.59 o 
  -4   4   1     4817.26     4637.51     64.64 o 
  -2   4   1     7667.54     7609.04    118.92 o 
   0   4   1      772.99     1226.59     29.74 o 
   2   4   1      835.06      599.27     16.56 o 
   4   4   1      704.30     1157.84     28.57 o 
   6   4   1     8841.95     9144.79    106.07 o 
   8   4   1      915.50      975.60     29.63 o 
  10   4   1      436.06      631.47     28.04 o 
  12   4   1      109.65      134.25     22.69 o 
  14   4   1      173.38      226.83     36.18 o 
  16   4   1     1438.69     1940.44     86.85 o 
 -17   5   1      100.88       89.64     45.31 o 
 -15   5   1       11.36        3.98     25.21 o 
 -13   5   1      154.96      197.51     35.68 o 
 -11   5   1       39.37       32.72     13.00 o 
  -9   5   1      212.99      187.54     18.17 o 
  -7   5   1      149.66      160.08      9.63 o 
  -5   5   1       66.59      190.62     12.33 o 
  -3   5   1     3575.05     3513.55     54.95 o 
  -1   5   1     1845.14     1484.51     31.18 o 
   1   5   1      867.24     1179.28     23.66 o 
   3   5   1      643.85      653.50     22.01 o 
   5   5   1      445.62      831.99     20.28 o 
   7   5   1     1781.05     1505.78     29.57 o 
   9   5   1        9.82        4.29      7.25 o 
  11   5   1      171.32      173.33     19.53 o 
  13   5   1       33.77       32.23     24.32 o 
  15   5   1      156.39      101.93     32.24 o 
 -16   6   1      252.29      306.60     42.76 o 
 -14   6   1       83.92       26.58     26.00 o 
 -12   6   1        0.74       16.26     19.86 o 
 -10   6   1     3129.75     2902.10     55.17 o 
  -8   6   1      703.83      715.70     25.28 o 
  -6   6   1      274.17      686.24     18.88 o 
  -4   6   1       15.14       85.69      7.59 o 
  -2   6   1     1531.06     1531.09     28.30 o 
   0   6   1       14.08      103.49     11.13 o 
   2   6   1      203.62      176.97     12.46 o 
   4   6   1       36.86        9.62     12.00 o 
   6   6   1     4454.90     5013.94     64.54 o 
   8   6   1      498.75      566.46     20.11 o 
  10   6   1      993.81     1016.46     47.35 o 
  12   6   1       37.23       73.38     18.92 o 
  14   6   1        2.18       -9.77     25.33 o 
  16   6   1       62.09       36.28     31.52 o 
 -17   7   1      223.95      259.51     44.72 o 
 -15   7   1      287.28      323.25     42.22 o 
 -13   7   1       72.40      202.48     59.44 o 
 -11   7   1      212.04      233.66     35.68 o 
  -9   7   1      415.61      341.13     17.02 o 
  -7   7   1      143.71      210.67     13.65 o 
  -5   7   1    26538.18    24459.47    279.41 o 
  -3   7   1     1878.67     2231.49     39.28 o 
  -1   7   1      171.35      244.18     12.31 o 
   1   7   1     9281.42     8956.55    142.10 o 
   3   7   1     4775.02     3880.33     58.23 o 
   5   7   1     2077.93     2061.33     42.33 o 
   7   7   1     2366.31     2037.32     38.64 o 
   9   7   1     3457.71     3591.47     59.58 o 
  11   7   1       12.44       -9.90     16.58 o 
  13   7   1       33.16       32.74     24.73 o 
  15   7   1        8.27       16.25     28.57 o 
 -16   8   1      621.60      880.32     67.27 o 
 -14   8   1        0.02       -4.91     38.21 o 
 -12   8   1       72.13       30.25     23.21 o 
 -10   8   1     7578.01     7334.52    100.99 o 
  -8   8   1      213.61      260.11     21.23 o 
  -6   8   1      475.93      520.16     22.07 o 
  -4   8   1     4200.68     3830.78     68.77 o 
  -2   8   1        7.71       20.42      6.42 o 
   0   8   1     4866.86     5922.53     78.62 o 
   2   8   1     1668.93     1191.92     27.88 o 
   4   8   1      233.43      305.47     49.60 o 
   6   8   1      591.73      574.77     22.21 o 
   8   8   1     3811.40     3657.25     59.65 o 
  10   8   1     2276.91     2306.64     51.70 o 
  12   8   1       78.06       74.13     27.05 o 
  14   8   1      971.27      997.97     66.95 o 
 -15   9   1        8.66      -20.65     27.10 o 
 -13   9   1       18.92       41.73     24.93 o 
 -11   9   1     8064.94     7337.55    143.15 o 
  -9   9   1      227.24      233.89     15.34 o 
  -7   9   1     7906.75     7798.80    109.76 o 
  -5   9   1     1698.80     1462.02     37.55 o 
  -3   9   1      222.29      229.21     14.89 o 
  -1   9   1     2038.42     1762.26     31.81 o 
   1   9   1       68.39      135.77      9.51 o 
   3   9   1    20132.79    20838.71    353.46 o 
   5   9   1     1674.57     1705.97     39.35 o 
   7   9   1     4030.30     3845.37     65.78 o 
   9   9   1      767.07      700.66     29.65 o 
  11   9   1      677.01      570.54     29.42 o 
  13   9   1       60.51       17.41     23.85 o 
  15   9   1      634.60      703.08     61.27 o 
 -16  10   1        6.65      -58.18     34.74 o 
 -14  10   1      337.49      329.41     41.77 o 
 -12  10   1      243.81      221.32     32.72 o 
 -10  10   1     7694.88     6983.11    161.69 o 
  -8  10   1       60.43      138.37     15.86 o 
  -6  10   1       40.86       27.21     10.01 o 
  -4  10   1        0.73       18.64      6.73 o 
  -2  10   1     8087.02     9493.02    184.54 o 
   0  10   1    19306.68    20961.15    319.61 o 
   2  10   1       94.96      181.48     22.18 o 
   4  10   1      705.60      783.63     29.54 o 
   6  10   1     1296.03     1385.94     37.37 o 
   8  10   1      326.75      400.63     25.46 o 
  10  10   1      788.25      781.88     33.08 o 
  12  10   1      394.95      456.80     45.07 o 
  14  10   1      191.52      229.00     44.11 o 
 -15  11   1      138.59      136.05     39.22 o 
 -13  11   1       86.04       54.17     27.65 o 
 -11  11   1      216.22      126.01     26.95 o 
  -9  11   1     2116.91     1956.97     68.29 o 
  -7  11   1     5105.47     5100.15     89.20 o 
  -5  11   1     2896.54     2677.64     58.76 o 
  -3  11   1       82.01       45.68      9.62 o 
  -1  11   1      799.42      735.98     64.10 o 
   1  11   1     1712.07     1841.22     43.26 o 
   3  11   1     1075.71     1108.20     30.99 o 
   5  11   1     4878.36     4665.58     81.09 o 
   7  11   1     1410.26     1365.72     41.01 o 
   9  11   1        4.42        6.76     15.70 o 
  11  11   1      648.89      660.89     52.15 o 
  13  11   1      271.39      353.97     44.74 o 
 -14  12   1       76.74       94.18     41.47 o 
 -12  12   1       30.44      -36.25     41.46 o 
 -10  12   1      315.81      379.05     38.25 o 
  -8  12   1     1933.03     1640.67     45.18 o 
  -6  12   1      355.92      440.54     23.62 o 
  -4  12   1     1141.71     1177.72     88.22 o 
  -2  12   1        3.98       21.21      8.68 o 
   0  12   1        3.38       21.88     10.34 o 
   2  12   1     1632.99     1633.65     34.43 o 
   4  12   1       74.30       80.17     16.45 o 
   6  12   1       45.65      145.01     21.04 o 
   8  12   1      105.76       99.03     16.99 o 
  10  12   1       94.56      108.66     27.82 o 
  12  12   1       11.31      -15.38     24.36 o 
  14  12   1       49.76       68.01     34.61 o 
 -13  13   1      143.30      120.95     33.04 o 
 -11  13   1      725.55      809.18     58.54 o 
  -9  13   1       79.97      119.40     46.87 o 
  -7  13   1       29.85       66.38     13.67 o 
  -5  13   1       51.77       47.74     14.35 o 
  -3  13   1     1236.81     1088.64     40.41 o 
  -1  13   1     4279.66     4354.46     66.94 o 
   1  13   1      538.52      592.45     21.82 o 
   3  13   1     2528.32     2486.34     51.97 o 
   5  13   1      957.29     1080.97     36.94 o 
   7  13   1     1354.28     1318.78     60.95 o 
   9  13   1      790.82      760.43     34.02 o 
  11  13   1       10.80       -7.66     25.57 o 
  13  13   1       29.43       13.05     57.13 o 
 -14  14   1        2.79      -78.02     52.06 o 
 -12  14   1       46.53       37.93     89.09 o 
 -10  14   1      271.36      170.27     41.55 o 
  -8  14   1      145.44      129.74     33.52 o 
  -6  14   1      918.54      667.43     35.66 o 
  -4  14   1       60.23       92.33     16.19 o 
  -2  14   1       34.16       58.48     11.79 o 
   0  14   1      119.90      187.78     15.07 o 
   2  14   1      125.87       77.94     13.18 o 
   4  14   1       69.88       46.34     27.06 o 
   6  14   1      572.84      630.76     41.70 o 
   8  14   1       62.15       74.35     17.79 o 
  10  14   1      330.88      355.91     48.83 o 
  12  14   1      265.00      284.66     60.70 o 
 -13  15   1      193.74      172.89     63.03 o 
 -11  15   1      330.20      347.48     72.61 o 
  -9  15   1      773.23      602.71     82.00 o 
  -7  15   1     1157.00     1127.89     80.55 o 
  -5  15   1       64.26      137.93     41.63 o 
  -3  15   1      662.49      525.32     30.24 o 
  -1  15   1     1842.25     1462.25     45.17 o 
   1  15   1       70.55      131.76     16.02 o 
   3  15   1      346.63      346.03     31.54 o 
   5  15   1      198.40      223.63     27.44 o 
   7  15   1       95.18       81.69     22.67 o 
   9  15   1     1216.04     1188.37    108.54 o 
  11  15   1     1078.20     1477.89    102.16 o 
 -12  16   1      514.63      466.81     88.84 o 
 -10  16   1      449.03      539.09     85.93 o 
  -8  16   1      248.38      206.09     53.98 o 
  -6  16   1       16.25       97.59     29.52 o 
  -4  16   1      142.60      103.50     42.46 o 
  -2  16   1        4.05        6.36     14.33 o 
   0  16   1     9319.87     8092.75    143.59 o 
   2  16   1     2595.44     2473.49     75.41 o 
   4  16   1      172.54      195.39     31.38 o 
   6  16   1      109.79      106.78     25.04 o 
   8  16   1      658.51      718.20     93.64 o 
  10  16   1     1054.08     1265.33    129.37 o 
  12  16   1       43.22       46.40     63.50 o 
 -11  17   1      476.68      624.04     98.45 o 
  -9  17   1        0.16      -23.62     35.41 o 
  -7  17   1     1346.52     1272.95    105.95 o 
  -5  17   1      670.23      672.05     58.95 o 
  -3  17   1      370.11      377.55     54.79 o 
  -1  17   1      518.11      570.51     40.97 o 
   1  17   1      821.51      686.43     44.56 o 
   3  17   1        7.91       34.08     18.77 o 
   5  17   1        1.53        7.96     19.67 o 
   7  17   1      568.50      850.89     69.00 o 
   9  17   1       29.58       66.43     50.34 o 
  11  17   1      266.27      331.01     83.09 o 
 -10  18   1       24.24       71.85     56.29 o 
  -8  18   1      730.37      649.08     92.45 o 
  -6  18   1      930.80      830.32    100.47 o 
  -4  18   1      985.69     1027.05     87.01 o 
  -2  18   1      145.59      173.67     43.02 o 
   0  18   1        3.70       42.54     19.67 o 
   2  18   1       10.21        6.52     27.59 o 
   4  18   1       67.26      101.22     24.60 o 
   6  18   1      216.17      230.09     43.41 o 
   8  18   1       94.99       36.99     49.47 o 
  10  18   1        4.23      -29.66     49.49 o 
  -9  19   1      781.47      734.59    103.00 o 
  -7  19   1      540.41      705.35    101.92 o 
  -5  19   1     1052.78     1200.21     83.10 o 
  -3  19   1       83.64       89.47     34.14 o 
  -1  19   1      614.88      679.87     53.88 o 
   1  19   1       60.90       64.84     39.19 o 
   3  19   1      631.34      454.14     55.37 o 
   5  19   1      580.55      668.00     99.38 o 
   7  19   1      679.21      641.42     95.48 o 
   9  19   1      461.41      532.33     96.77 o 
  -8  20   1      109.04       63.36     55.17 o 
  -6  20   1       18.17        7.45     44.99 o 
  -4  20   1       79.59       64.50     34.95 o 
  -2  20   1       77.35      111.37     41.17 o 
   0  20   1     1025.95      702.19    205.82 o 
   2  20   1      595.72      605.00     63.29 o 
   4  20   1        0.28       27.91     35.69 o 
   6  20   1       50.15       25.73     50.50 o 
   8  20   1      565.91      608.59    101.80 o 
  -7  21   1      120.56      117.94     66.82 o 
  -5  21   1      278.82      287.26     72.99 o 
  -3  21   1        3.51      -12.12     31.05 o 
  -1  21   1      264.43      293.23     48.82 o 
   1  21   1       88.93       24.08     33.72 o 
   3  21   1      359.09      383.49     72.10 o 
   5  21   1      519.47      528.43     93.71 o 
   7  21   1      408.06      317.84     83.53 o 
  -6  22   1      123.68      195.23     72.77 o 
  -4  22   1       13.12        4.11     55.15 o 
  -2  22   1      891.16     1016.99     84.45 o 
   0  22   1      260.97      181.19     47.28 o 
   2  22   1      364.01      459.83     61.21 o 
   4  22   1      100.86      135.32     45.66 o 
   6  22   1       92.37      148.72     71.90 o 
  -5  23   1      456.25      866.38    122.04 o 
  -3  23   1        3.04      -38.98     52.82 o 
  -1  23   1       48.46       80.66     44.22 o 
   1  23   1        0.01       15.96     37.72 o 
   3  23   1       97.84      153.32     46.79 o 
 -18   0   2       11.90      102.05     66.61 o 
 -16   0   2      987.61     1260.29    121.60 o 
 -14   0   2      851.54      901.07     66.63 o 
 -12   0   2    13453.01    13074.70    384.49 o 
 -10   0   2     6711.19     6214.51    129.03 o 
  -8   0   2     1077.52     1194.64    113.81 o 
  -6   0   2    10042.03     6879.07    164.26 o 
  -4   0   2    58104.07    56198.45   1205.17 o 
  -2   0   2     3903.21     4095.61    142.77 o 
   0   0   2     6081.91     6241.05    136.21 o 
   2   0   2   104560.52   102389.36   2194.50 o 
   4   0   2     4928.01     2554.52    118.82 o 
   6   0   2     7454.96     7604.81    158.96 o 
   8   0   2     5214.75     5615.04    122.18 o 
  10   0   2     9997.83     9439.33    193.42 o 
  12   0   2      615.91      828.55     75.74 o 
  14   0   2      762.56      978.92    154.05 o 
  16   0   2       40.33       58.17     56.46 o 
 -17   1   2       14.92       -0.18     38.39 o 
 -15   1   2       30.04       13.33     22.52 o 
 -13   1   2     2890.70     2591.49     61.65 o 
 -11   1   2     2354.02     2352.77     59.20 o 
  -9   1   2      129.04      104.22     13.86 o 
  -7   1   2    21771.52    21101.79    378.08 o 
  -5   1   2       54.90      219.73     11.73 o 
  -3   1   2       32.37      145.85     11.83 o 
  -1   1   2      209.94      158.83      8.17 o 
   1   1   2      686.28      640.27     20.84 o 
   3   1   2      141.54      265.43     17.72 o 
   5   1   2    12884.55    12923.48    173.08 o 
   7   1   2      192.57      192.07     13.61 o 
   9   1   2     2545.43     2399.36     47.39 o 
  11   1   2     3186.69     2992.20     64.04 o 
  13   1   2       62.61       43.34     19.84 o 
  15   1   2       27.84       19.63     22.22 o 
 -18   2   2        1.26      -49.32     36.45 o 
 -16   2   2        4.55      -51.64     32.64 o 
 -14   2   2      299.42      339.67     31.26 o 
 -12   2   2      413.50      343.47     24.71 o 
 -10   2   2       60.42      141.64     19.24 o 
  -8   2   2     5067.16     4599.82     74.57 o 
  -6   2   2       40.76      166.47     11.76 o 
  -4   2   2    14731.33    12824.52    194.83 o 
  -2   2   2     1446.89     1542.44     62.92 o 
   0   2   2      676.38      707.71     24.49 o 
   2   2   2    34928.24    33301.97    585.50 o 
   4   2   2     1459.51     1720.86     27.90 o 
   6   2   2     2393.03     2367.25     53.84 o 
   8   2   2       60.79       75.26     10.35 o 
  10   2   2      423.09      336.68     21.83 o 
  12   2   2      477.37      510.59     32.00 o 
  14   2   2        5.82        5.58     19.43 o 
 -17   3   2        9.03       10.80     43.74 o 
 -15   3   2        7.90       -0.41     23.36 o 
 -13   3   2     1034.78      998.50     46.27 o 
 -11   3   2       14.30       79.21     13.90 o 
  -9   3   2        7.05       25.83      6.98 o 
  -7   3   2     3726.47     3195.77     80.41 o 
  -5   3   2     8769.81     7970.48    112.74 o 
  -3   3   2     1790.55     1469.64     27.98 o 
  -1   3   2      291.88      276.26     20.89 o 
   1   3   2      105.56      148.17     10.71 o 
   3   3   2     2396.86     2046.03     64.85 o 
   5   3   2     1730.13     1740.84     28.60 o 
   7   3   2       40.75       54.40      7.66 o 
   9   3   2        0.04       19.40      9.32 o 
  11   3   2      514.98      575.05     33.92 o 
  13   3   2       10.73       11.06     18.32 o 
  15   3   2        0.03      -20.82     26.78 o 
 -16   4   2      665.13      901.66     83.28 o 
 -14   4   2      306.26      390.63     33.54 o 
 -12   4   2      462.60      555.74     35.36 o 
 -10   4   2        2.68        1.40      8.41 o 
  -8   4   2     1859.64     1738.05     35.10 o 
  -6   4   2        1.90       26.41      8.28 o 
  -4   4   2     3053.74     1829.06     34.60 o 
  -2   4   2    17716.97    17519.87    264.14 o 
   0   4   2    16530.51    15958.55    239.33 o 
   2   4   2     4076.79     3507.17     57.17 o 
   4   4   2      194.75      176.33     11.22 o 
   6   4   2      664.08      601.28     17.37 o 
   8   4   2        2.13       27.20      7.07 o 
  10   4   2      976.67      997.63     33.72 o 
  12   4   2      227.89      274.13     35.54 o 
  14   4   2      448.41      550.26     51.05 o 
 -17   5   2      139.10      216.67     53.95 o 
 -15   5   2       39.66       35.20     26.28 o 
 -13   5   2       84.17       55.02     18.95 o 
 -11   5   2     2009.75     2015.57     59.11 o 
  -9   5   2     1944.74     1662.17     44.65 o 
  -7   5   2     3148.66     2931.34     57.69 o 
  -5   5   2     1460.38     1273.33     48.26 o 
  -3   5   2     9071.13     7875.10    112.22 o 
  -1   5   2      793.78      511.19     24.27 o 
   1   5   2     1784.76     1524.97     33.21 o 
   3   5   2      918.32     1026.99     30.60 o 
   5   5   2     2247.08     2319.27     39.25 o 
   7   5   2      334.13      302.06     15.72 o 
   9   5   2     2043.27     2127.08     43.38 o 
  11   5   2       70.93       47.79     13.32 o 
  13   5   2       26.14        4.15     19.51 o 
  15   5   2      208.13      227.81     38.94 o 
 -16   6   2       55.64       68.61     30.22 o 
 -14   6   2     2380.97     2730.83     92.93 o 
 -12   6   2      138.57      128.09     33.72 o 
 -10   6   2     1042.93      968.33     39.79 o 
  -8   6   2      411.45      376.11     15.31 o 
  -6   6   2       76.82      112.55      9.24 o 
  -4   6   2      868.54     1127.66     28.32 o 
  -2   6   2    18438.10    20012.34    347.23 o 
   0   6   2    21912.87    21622.22    366.95 o 
   2   6   2     1638.13     1453.28     31.00 o 
   4   6   2      115.73      118.19     11.39 o 
   6   6   2      409.71      420.97     18.35 o 
   8   6   2        1.39       -0.03      8.18 o 
  10   6   2      226.62      242.59     24.54 o 
  12   6   2     2285.14     2604.32     66.14 o 
  14   6   2       13.68        0.06     25.47 o 
 -17   7   2      137.85      186.24     40.13 o 
 -15   7   2       90.29       68.04     42.67 o 
 -13   7   2      702.18      506.61     36.61 o 
 -11   7   2     4802.30     5045.10    106.86 o 
  -9   7   2       13.34       25.43      8.36 o 
  -7   7   2      559.93      681.94     21.44 o 
  -5   7   2     3028.03     3323.74     47.60 o 
  -3   7   2       17.94      118.66     17.42 o 
  -1   7   2      296.44      210.12     19.79 o 
   1   7   2       50.93      225.28     13.51 o 
   3   7   2     2177.88     2706.32     45.38 o 
   5   7   2      818.44      770.69     30.77 o 
   7   7   2      207.01      193.62     14.29 o 
   9   7   2     3750.35     3849.56     64.41 o 
  11   7   2      661.25      532.40     32.78 o 
  13   7   2       55.60       78.05     28.73 o 
  15   7   2      192.60      262.31     42.96 o 
 -16   8   2      139.67      112.71     35.08 o 
 -14   8   2     1427.16     1416.46     67.45 o 
 -12   8   2      994.71      913.11     44.44 o 
 -10   8   2      846.01      890.32     45.40 o 
  -8   8   2       84.35      101.68     10.86 o 
  -6   8   2     1201.20     1209.34     25.45 o 
  -4   8   2      554.20      736.54     34.44 o 
  -2   8   2     5860.66     6780.78    161.55 o 
   0   8   2    11787.22    12511.44    221.77 o 
   2   8   2     1078.43     1414.51     33.78 o 
   4   8   2     1593.30     1524.94     39.54 o 
   6   8   2      252.75      334.81     20.56 o 
   8   8   2      111.37      179.49     15.34 o 
  10   8   2      862.11      719.31     32.43 o 
  12   8   2     1279.38     1226.92     76.53 o 
  14   8   2      207.77      220.63     39.84 o 
 -15   9   2      188.60      284.23     40.55 o 
 -13   9   2       55.00       57.87     25.68 o 
 -11   9   2     2309.70     2235.65     64.28 o 
  -9   9   2      439.68      457.10     23.85 o 
  -7   9   2     1844.90     1814.40     37.68 o 
  -5   9   2     1802.24     1901.49     35.75 o 
  -3   9   2      173.87      118.48     11.76 o 
  -1   9   2       44.53       90.44     10.99 o 
   1   9   2      470.96      417.95     16.22 o 
   3   9   2     1767.85     1934.03     66.73 o 
   5   9   2     1620.29     1403.16     62.68 o 
   7   9   2      227.93      222.05     26.88 o 
   9   9   2     1794.19     1722.86     41.24 o 
  11   9   2        1.13       -1.21     12.83 o 
  13   9   2       44.88       67.77     28.96 o 
 -16  10   2      552.21      526.98     55.13 o 
 -14  10   2       43.05       55.97     26.49 o 
 -12  10   2      468.58      471.83     34.81 o 
 -10  10   2     2450.50     2355.04     64.66 o 
  -8  10   2     2035.80     1868.32     50.63 o 
  -6  10   2     1403.73     1480.15     36.14 o 
  -4  10   2     8841.00     8626.12    126.46 o 
  -2  10   2      572.59      641.80     31.99 o 
   0  10   2     1109.73     1113.25     28.60 o 
   2  10   2     9179.46     8989.37    118.53 o 
   4  10   2     3545.80     3495.20     63.98 o 
   6  10   2     1686.10     1535.64     40.74 o 
   8  10   2     2451.86     2304.63     49.28 o 
  10  10   2      844.40      937.46     37.39 o 
  12  10   2       11.79       -0.25     27.26 o 
  14  10   2      342.75      358.49     47.53 o 
 -15  11   2        0.07       -4.18     27.11 o 
 -13  11   2      296.09      199.11     34.08 o 
 -11  11   2     2634.60     2412.22     80.80 o 
  -9  11   2      228.99      425.62     57.89 o 
  -7  11   2      409.92      450.26     23.01 o 
  -5  11   2      230.38      307.52     19.71 o 
  -3  11   2        7.96      129.89     20.61 o 
  -1  11   2       27.74       78.85      9.49 o 
   1  11   2       19.15       32.82      7.97 o 
   3  11   2       30.86       47.11     11.09 o 
   5  11   2       15.29       64.77     13.18 o 
   7  11   2      559.93      716.99     30.68 o 
   9  11   2     2305.02     2254.12     53.26 o 
  11  11   2      227.88      204.90     33.78 o 
  13  11   2       20.20       18.61     30.13 o 
 -14  12   2      164.55      163.84     35.67 o 
 -12  12   2      584.21      622.71     48.03 o 
 -10  12   2     1701.05     1829.07     71.79 o 
  -8  12   2     3173.54     2855.46     82.38 o 
  -6  12   2     1522.60     1404.11     41.36 o 
  -4  12   2      549.14      611.73     33.74 o 
  -2  12   2     1747.94     1813.25     79.90 o 
   0  12   2     2155.90     2283.64     53.10 o 
   2  12   2      809.62      737.44     29.83 o 
   4  12   2     2585.31     2458.90     53.02 o 
   6  12   2     3972.75     3755.67     73.47 o 
   8  12   2      963.94     1060.96     39.96 o 
  10  12   2      248.88      299.40     24.39 o 
  12  12   2      147.95      202.71     37.14 o 
 -15  13   2      189.51      252.88     57.21 o 
 -13  13   2        2.53       -2.18     31.68 o 
 -11  13   2       27.64       22.66     21.27 o 
  -9  13   2     1865.96     1779.78    101.51 o 
  -7  13   2     8193.83     7691.47    124.93 o 
  -5  13   2     7138.09     6991.87    123.08 o 
  -3  13   2      904.03      868.03     33.95 o 
  -1  13   2       28.36       41.34     11.00 o 
   1  13   2      533.77      539.58     29.40 o 
   3  13   2     4527.04     4426.61     89.05 o 
   5  13   2     9425.00     9342.17    171.41 o 
   7  13   2     1569.98     1452.59     57.46 o 
   9  13   2       93.76       95.58     21.01 o 
  11  13   2        4.16       27.72     29.66 o 
  13  13   2       72.61       25.48     35.21 o 
 -14  14   2      192.12      252.03    152.81 o 
 -12  14   2      559.87      668.37     73.28 o 
 -10  14   2       45.77        6.72     31.07 o 
  -8  14   2      183.58      326.82     43.65 o 
  -6  14   2      860.92      785.21     43.93 o 
  -4  14   2      732.89      810.78     35.53 o 
  -2  14   2      161.15      137.16     20.98 o 
   0  14   2       31.26        9.39      8.89 o 
   2  14   2      366.58      356.73     25.53 o 
   4  14   2      895.09      886.90     38.57 o 
   6  14   2       71.80      121.72     23.03 o 
   8  14   2       46.46       51.68     20.94 o 
  10  14   2      424.58      396.15     69.85 o 
  12  14   2      191.89      220.05     48.95 o 
 -13  15   2        0.06      -31.88     43.52 o 
 -11  15   2      421.49      325.45     52.03 o 
  -9  15   2      588.83      503.94     60.50 o 
  -7  15   2        0.23       28.13     24.42 o 
  -5  15   2     1653.22     1576.23     57.92 o 
  -3  15   2     3198.34     3099.15     63.12 o 
  -1  15   2       84.48      181.32     18.65 o 
   1  15   2     2953.15     2989.54     73.93 o 
   3  15   2     3003.61     2881.28     82.58 o 
   5  15   2       40.06       27.51     19.36 o 
   7  15   2      520.49      537.51     42.28 o 
   9  15   2      237.23      267.40     68.20 o 
  11  15   2       17.18       25.73     33.83 o 
 -12  16   2        4.62       84.46     52.55 o 
 -10  16   2      417.70      402.76     73.94 o 
  -8  16   2       85.99      -12.14     32.29 o 
  -6  16   2      120.74      129.42     49.48 o 
  -4  16   2      122.10      129.14     47.09 o 
  -2  16   2     8577.74     8581.22    177.68 o 
   0  16   2     7329.11     7166.78    155.03 o 
   2  16   2       18.52       51.74     19.60 o 
   4  16   2      141.60       46.38     19.81 o 
   6  16   2       51.13       -0.93     19.47 o 
   8  16   2      330.96      303.95     36.19 o 
  10  16   2       10.11      -32.77     48.58 o 
 -13  17   2        8.56      -54.89     50.36 o 
 -11  17   2       68.71       57.96     51.80 o 
  -9  17   2        1.95       29.99     40.55 o 
  -7  17   2       32.32        6.27     35.09 o 
  -5  17   2      141.78      159.82     34.90 o 
  -3  17   2      498.07      468.60     45.47 o 
  -1  17   2        7.14       72.26     20.08 o 
   1  17   2      120.30      177.17     26.04 o 
   3  17   2       40.90       56.09     20.36 o 
   5  17   2        0.56       21.17     19.38 o 
   7  17   2       19.59      -43.04     32.50 o 
   9  17   2      115.42      102.67     58.23 o 
 -12  18   2       64.76      141.82     65.04 o 
 -10  18   2        0.13       23.12     48.49 o 
  -8  18   2        2.58       36.93     44.31 o 
  -6  18   2       94.75      155.72     55.44 o 
  -4  18   2      283.59      308.60     33.37 o 
  -2  18   2      150.98      250.33     30.86 o 
   0  18   2       45.60      109.76     23.39 o 
   2  18   2      527.49      454.33     51.65 o 
   4  18   2      166.61      171.49     28.92 o 
   6  18   2        4.78       14.23     22.38 o 
   8  18   2        0.02       90.06     52.39 o 
  10  18   2       16.27        2.83     54.22 o 
 -11  19   2        1.89       24.15     52.98 o 
  -9  19   2       77.78      189.11     69.45 o 
  -7  19   2      506.99      417.89     81.00 o 
  -5  19   2      338.54      312.82     70.82 o 
  -3  19   2      908.61     1024.76     99.37 o 
  -1  19   2        1.15       -5.17     18.68 o 
   1  19   2      474.05      568.87     46.31 o 
   3  19   2      290.27      224.46     33.03 o 
   5  19   2      578.91      383.30     54.75 o 
   7  19   2      143.96      247.78     72.38 o 
   9  19   2        1.68        5.05     52.75 o 
 -10  20   2       64.03      -11.91     55.34 o 
  -8  20   2        7.08      -40.92     42.25 o 
  -6  20   2      314.68      331.35     74.39 o 
  -4  20   2      139.54      168.76     41.26 o 
  -2  20   2      198.96      136.62     28.84 o 
   0  20   2      107.82      106.83     25.95 o 
   2  20   2      163.61       92.82     27.11 o 
   4  20   2      379.00      456.73     58.73 o 
   6  20   2       28.82       26.67     51.68 o 
   8  20   2       27.36       33.52     59.23 o 
  -9  21   2      526.54      561.17    103.39 o 
  -7  21   2      796.13      866.93    114.93 o 
  -5  21   2      382.80      573.41     97.85 o 
  -3  21   2        6.91       54.98     36.69 o 
  -1  21   2        3.10        0.36     34.98 o 
   1  21   2       69.30      155.24     46.11 o 
   3  21   2      384.02      350.18     61.69 o 
   5  21   2      729.22      808.87     77.48 o 
  -6  22   2       29.79       23.19     56.49 o 
  -4  22   2      439.53      483.91     97.65 o 
  -2  22   2       92.27       94.80     47.62 o 
   0  22   2      102.18      139.47     46.78 o 
   2  22   2      471.00      510.56     70.23 o 
   4  22   2       53.43       52.39     45.37 o 
  -5  23   2      335.93      263.73     80.68 o 
  -3  23   2      548.31      496.14     93.42 o 
  -1  23   2        7.49       66.54     42.12 o 
   1  23   2      327.01      403.04     63.20 o 
 -17   1   3      228.69      240.19     95.72 o 
 -15   1   3       15.58       -5.57     17.41 o 
 -13   1   3      176.45      308.95     48.09 o 
 -11   1   3       51.98       93.56     14.74 o 
  -9   1   3     4337.79     3651.67     75.55 o 
  -7   1   3     4621.49     4195.62     69.04 o 
  -5   1   3     3899.55     4901.93     86.18 o 
  -3   1   3     1603.14     1442.44     42.19 o 
  -1   1   3     1336.85     1349.26     29.17 o 
   1   1   3    42515.04    46517.18    664.85 o 
   3   1   3     2329.61     2376.90     59.60 o 
   5   1   3       28.40       96.74      9.32 o 
   7   1   3     4038.74     3563.32     61.16 o 
   9   1   3     1529.67     1460.64     39.23 o 
  11   1   3        0.11        1.89     11.82 o 
  13   1   3       71.26       31.17     20.03 o 
  15   1   3       81.11      124.19     28.74 o 
 -18   2   3      892.49      835.41     86.66 o 
 -16   2   3        7.79      -15.99     39.02 o 
 -14   2   3     2177.15     2192.45     67.15 o 
 -12   2   3       30.17       26.14     16.83 o 
 -10   2   3        0.81       50.46     11.25 o 
  -8   2   3     8164.25     8480.49    165.26 o 
  -6   2   3     8325.50     7979.09    130.34 o 
  -4   2   3     2814.41     3052.45     78.18 o 
  -2   2   3     6155.70     7861.72    136.64 o 
   0   2   3    21296.14    22944.78    389.97 o 
   2   2   3     4124.06     4401.39    114.43 o 
   4   2   3      336.65      518.75     17.87 o 
   6   2   3       86.14      102.34     10.74 o 
   8   2   3        0.87       17.33     10.09 o 
  10   2   3      773.49      715.22     32.30 o 
  12   2   3       86.76       98.84     17.21 o 
  14   2   3      240.49      298.42     33.88 o 
 -17   3   3      298.39      359.77     90.75 o 
 -15   3   3       54.85       -4.86     34.58 o 
 -13   3   3        1.17        8.52     15.32 o 
 -11   3   3      175.67      191.29     23.53 o 
  -9   3   3     3391.41     3200.92     60.30 o 
  -7   3   3    32433.14    34086.78    753.44 o 
  -5   3   3     6010.83     6998.17    135.75 o 
  -3   3   3     2921.59     3212.39    120.10 o 
  -1   3   3    46703.57    47153.77    776.32 o 
   1   3   3     5041.14     5301.18     79.43 o 
   3   3   3    23561.09    24917.64    425.16 o 
   5   3   3    17740.44    17518.93    206.64 o 
   7   3   3     3532.26     3274.53     71.82 o 
   9   3   3      299.08      282.35     20.33 o 
  11   3   3       86.83       57.81     14.49 o 
  13   3   3        2.01       17.39     18.87 o 
  15   3   3       87.05      103.81     34.42 o 
 -18   4   3     1221.46     1472.12     99.70 o 
 -16   4   3      448.31      564.13     68.62 o 
 -14   4   3       37.11       39.74     19.70 o 
 -12   4   3      573.65      797.27     58.86 o 
 -10   4   3      891.12      938.21     31.21 o 
  -8   4   3     4545.01     4571.61     76.91 o 
  -6   4   3      253.62      426.57     20.98 o 
  -4   4   3     1857.50     1737.48     56.63 o 
  -2   4   3       77.85       46.66      7.36 o 
   0   4   3     6623.08     6393.25    174.99 o 
   2   4   3     2626.62     2640.47     56.35 o 
   4   4   3     3848.93     3801.48     59.39 o 
   6   4   3      247.40      279.44     15.76 o 
   8   4   3      971.94     1070.50     29.65 o 
  10   4   3       11.68       33.47     18.08 o 
  12   4   3       69.65       57.61     18.15 o 
  14   4   3      795.18      942.41     55.95 o 
 -17   5   3       66.92      -22.07     35.60 o 
 -15   5   3      115.87       46.76     23.93 o 
 -13   5   3        2.79       -7.69     15.45 o 
 -11   5   3       31.01       18.18     14.66 o 
  -9   5   3     1700.31     1470.75     36.65 o 
  -7   5   3     1202.46     1879.48     48.72 o 
  -5   5   3      272.19      381.42     16.71 o 
  -3   5   3     2393.74     1215.69     67.86 o 
  -1   5   3      721.49      534.12     40.02 o 
   1   5   3     1963.98     2066.84     91.46 o 
   3   5   3      126.42      157.98     13.87 o 
   5   5   3       72.02      103.53     10.71 o 
   7   5   3      471.17      401.55     19.71 o 
   9   5   3       16.43       21.51     10.75 o 
  11   5   3       55.85       67.08     15.17 o 
  13   5   3        3.68      -10.33     17.98 o 
 -18   6   3      237.59      216.28     57.15 o 
 -16   6   3        0.10        2.07     25.98 o 
 -14   6   3       47.63       28.19     18.86 o 
 -12   6   3      974.94     1072.06     45.52 o 
 -10   6   3      691.02      759.42     37.12 o 
  -8   6   3     3818.85     4335.01     74.42 o 
  -6   6   3        0.12       -1.44      7.45 o 
  -4   6   3       27.21       30.18      7.89 o 
  -2   6   3      641.08      278.67     26.83 o 
   0   6   3      344.18      342.17     24.45 o 
   2   6   3        0.05       20.13      6.58 o 
   4   6   3       29.70      274.45     16.53 o 
   6   6   3      215.54      242.88     16.36 o 
   8   6   3     1515.52     1390.53     34.65 o 
  10   6   3       37.10       48.53     13.63 o 
  12   6   3       41.28       64.81     20.03 o 
  14   6   3      185.74      180.14     37.95 o 
 -17   7   3       23.39      -15.81     39.68 o 
 -15   7   3       41.01       -0.19     24.69 o 
 -13   7   3      345.96      294.25     28.73 o 
 -11   7   3     1486.13     1627.03     53.17 o 
  -9   7   3     2022.17     1701.63     49.85 o 
  -7   7   3     2763.68     2546.01     44.39 o 
  -5   7   3     3072.81     2532.84     42.12 o 
  -3   7   3     9617.73     8599.86    159.18 o 
  -1   7   3       33.11       79.93     11.59 o 
   1   7   3      222.11      349.70     14.67 o 
   3   7   3    20594.68    19254.40    263.19 o 
   5   7   3      114.38      150.50     14.85 o 
   7   7   3      747.34      633.18     25.42 o 
   9   7   3      911.65     1005.06     31.89 o 
  11   7   3      150.23      248.63     25.37 o 
  13   7   3       71.68        4.91     25.61 o 
 -16   8   3      911.78      975.95     66.70 o 
 -14   8   3        0.65       40.84     19.77 o 
 -12   8   3     1987.49     2014.37     66.46 o 
 -10   8   3     6010.94     5461.09    139.50 o 
  -8   8   3      229.38      269.93     12.25 o 
  -6   8   3      332.02      336.51     16.92 o 
  -4   8   3     1900.22     1486.38     31.33 o 
  -2   8   3     9717.86     9975.21    184.65 o 
   0   8   3      129.11      157.59     13.13 o 
   2   8   3      426.90      398.03     18.16 o 
   4   8   3       12.85        0.22      7.18 o 
   6   8   3      861.16      889.44     27.96 o 
   8   8   3     5182.73     5023.11     78.24 o 
  10   8   3       31.00       56.21     13.63 o 
  12   8   3        2.66       25.21     17.53 o 
  14   8   3      612.45      766.62     63.67 o 
 -17   9   3      900.80     1006.08     71.60 o 
 -15   9   3       30.49       11.41     25.40 o 
 -13   9   3      777.43      650.06     40.66 o 
 -11   9   3     1587.07     1518.12     75.78 o 
  -9   9   3     3322.01     3163.68     74.05 o 
  -7   9   3      596.95      585.32     19.76 o 
  -5   9   3    20848.55    22717.93    313.75 o 
  -3   9   3     1792.76     1449.76     42.83 o 
  -1   9   3     1042.53      764.14     49.53 o 
   1   9   3      176.90      254.24     19.77 o 
   3   9   3     1020.68      794.26     40.78 o 
   5   9   3     3057.51     3009.40     59.74 o 
   7   9   3      984.28      893.69     29.27 o 
   9   9   3     9108.60     8608.46    120.47 o 
  11   9   3       31.54       21.65     15.08 o 
  13   9   3        0.02      -13.88     26.46 o 
 -16  10   3       67.57       75.98     33.26 o 
 -14  10   3      619.40      641.16     52.70 o 
 -12  10   3      875.87      820.99     43.21 o 
 -10  10   3      237.65      325.88     28.19 o 
  -8  10   3     1479.98     1656.68     42.41 o 
  -6  10   3      426.83      434.76     19.11 o 
  -4  10   3      148.70      182.23     15.19 o 
  -2  10   3    15306.22    16482.95    259.38 o 
   0  10   3     6583.01     8137.18    216.09 o 
   2  10   3       94.22      179.68     14.07 o 
   4  10   3       17.50       11.47     11.49 o 
   6  10   3        1.14       66.75     14.90 o 
   8  10   3     5024.25     4650.08     75.81 o 
  10  10   3      127.38      101.00     17.83 o 
  12  10   3      510.26      515.94     55.22 o 
 -15  11   3      199.21      267.35     40.76 o 
 -13  11   3      518.86      531.87     38.19 o 
 -11  11   3        4.06       -9.54     14.33 o 
  -9  11   3      894.22      917.79     46.07 o 
  -7  11   3     4965.30     4871.03     83.85 o 
  -5  11   3     1870.77     1916.74     45.30 o 
  -3  11   3     2087.95     2144.91     49.06 o 
  -1  11   3     1018.68     1098.55     29.28 o 
   1  11   3        0.45       10.45      7.91 o 
   3  11   3     2170.05     1896.81     43.40 o 
   5  11   3     3647.99     3669.75     70.70 o 
   7  11   3     2292.92     2222.95     50.00 o 
   9  11   3      140.97       75.13     16.71 o 
  11  11   3       32.49       25.17     17.60 o 
  13  11   3      100.24       88.07     33.55 o 
 -16  12   3       52.94       34.63     47.02 o 
 -14  12   3       82.55      131.41     43.91 o 
 -12  12   3        0.08        1.19     20.28 o 
 -10  12   3      170.15      204.86     40.71 o 
  -8  12   3      446.88      546.53     31.45 o 
  -6  12   3        0.48       55.95     11.35 o 
  -4  12   3     1189.11     1080.12     41.73 o 
  -2  12   3       25.94       50.19     12.89 o 
   0  12   3       28.32       37.14     11.53 o 
   2  12   3     1753.72     1789.22     50.37 o 
   4  12   3      297.39      247.26     22.45 o 
   6  12   3      608.32      523.36     29.13 o 
   8  12   3      121.98      113.47     18.11 o 
  10  12   3       36.88       16.14     16.40 o 
  12  12   3      205.97      225.62     46.59 o 
 -15  13   3       79.83       11.16     41.49 o 
 -13  13   3       85.21       88.84     41.36 o 
 -11  13   3      474.48      514.65     56.78 o 
  -9  13   3     1249.92     1309.84     79.08 o 
  -7  13   3     1080.42     1239.71     95.43 o 
  -5  13   3     2225.35     2157.64     63.54 o 
  -3  13   3      375.57      420.79     26.58 o 
  -1  13   3     2495.38     2664.65     55.27 o 
   1  13   3      503.67      493.24     28.47 o 
   3  13   3      103.88       85.33     19.03 o 
   5  13   3       27.08       84.84     18.34 o 
   7  13   3        2.60       40.39     22.16 o 
   9  13   3      623.17      629.10     38.22 o 
  11  13   3      133.31      101.15     41.81 o 
 -14  14   3      230.68      309.42     60.12 o 
 -12  14   3      119.40       60.22     67.78 o 
 -10  14   3        9.09       24.85     27.91 o 
  -8  14   3     1699.69     1581.18     60.00 o 
  -6  14   3      194.11      195.58     21.86 o 
  -4  14   3      170.97       83.45     17.95 o 
  -2  14   3      171.65      226.69     18.65 o 
   0  14   3      251.58      254.29     28.56 o 
   2  14   3      481.55      569.07     32.91 o 
   4  14   3      367.47      292.89     33.28 o 
   6  14   3       70.39       67.17     22.06 o 
   8  14   3      116.03       89.46     32.00 o 
  10  14   3        4.10        3.88     22.33 o 
 -13  15   3      892.25     1146.74    262.72 o 
 -11  15   3     1114.60     1110.44     83.28 o 
  -9  15   3       43.62       47.17     29.03 o 
  -7  15   3      348.08      437.42     46.32 o 
  -5  15   3      252.74      265.65     27.77 o 
  -3  15   3       82.39       88.86     23.00 o 
  -1  15   3     2768.67     2371.70     55.37 o 
   1  15   3      335.23      235.73     38.04 o 
   3  15   3       46.85       58.05     17.17 o 
   5  15   3     1286.39     1325.87    107.50 o 
   7  15   3      447.95      464.40     40.56 o 
   9  15   3      412.53      369.69     40.06 o 
  11  15   3      177.73      165.28     72.68 o 
 -14  16   3       58.36       97.15     64.29 o 
 -12  16   3     1270.94     1401.40    137.20 o 
 -10  16   3      746.11      775.81     70.03 o 
  -8  16   3       23.53       56.13     40.20 o 
  -6  16   3      248.27      310.23     39.46 o 
  -4  16   3     2218.98     2204.84     61.45 o 
  -2  16   3     6344.23     5796.19    101.78 o 
   0  16   3        5.79       13.58     14.15 o 
   2  16   3      541.79      517.06     34.58 o 
   4  16   3        0.11       14.36     19.14 o 
   6  16   3      144.25       98.69     25.75 o 
   8  16   3      172.29      255.90     35.31 o 
  10  16   3      317.02      297.41     77.45 o 
 -13  17   3      247.92      163.23     65.43 o 
 -11  17   3       27.28       -4.65     45.80 o 
  -9  17   3      476.85      625.90     91.93 o 
  -7  17   3       47.47       41.49     41.65 o 
  -5  17   3       24.04       -7.31     23.89 o 
  -3  17   3      305.01      230.32     28.81 o 
  -1  17   3      602.10      691.75     44.84 o 
   1  17   3      140.25      123.86     35.90 o 
   3  17   3      355.30      340.60     46.23 o 
   5  17   3     1581.79     1512.19     65.25 o 
   7  17   3        0.19        2.15     28.85 o 
   9  17   3      350.97      288.66     78.23 o 
 -12  18   3        0.24      -42.74     45.84 o 
 -10  18   3      131.10      130.44     59.43 o 
  -8  18   3       89.21       60.85     50.35 o 
  -6  18   3       18.19       14.17     36.36 o 
  -4  18   3       20.38       16.05     19.58 o 
  -2  18   3      285.64      230.31     42.08 o 
   0  18   3      273.13      171.34     27.35 o 
   2  18   3     1509.48     1602.51     96.51 o 
   4  18   3      384.98      349.58     37.98 o 
   6  18   3      507.96      590.35     48.99 o 
   8  18   3        8.56      -71.77     44.04 o 
 -11  19   3      392.03      703.16    108.90 o 
  -9  19   3      381.59      350.66     77.52 o 
  -7  19   3      485.43      805.75    105.02 o 
  -5  19   3      966.48      828.35     81.59 o 
  -3  19   3        0.19       34.06     21.79 o 
  -1  19   3      277.44      298.27     33.97 o 
   1  19   3      154.59      111.43     26.51 o 
   3  19   3      783.39      868.08     76.20 o 
   5  19   3      177.19      235.30     34.97 o 
   7  19   3      480.74      537.26     92.46 o 
 -10  20   3      587.09      525.80     96.05 o 
  -8  20   3      137.57       42.69     53.36 o 
  -6  20   3       64.14       99.98     42.92 o 
  -4  20   3      439.39      565.06     57.00 o 
  -2  20   3      909.69      677.37     49.78 o 
   0  20   3      190.39      172.89     29.90 o 
   2  20   3      114.31       67.51     27.31 o 
   4  20   3      101.17       36.02     31.80 o 
   6  20   3       22.04       22.03     40.07 o 
  -9  21   3      445.97      261.81     80.64 o 
  -7  21   3      733.14      758.04    111.05 o 
  -5  21   3      396.82      438.81     54.49 o 
  -3  21   3       36.93       23.79     32.55 o 
  -1  21   3      129.67      133.20     30.01 o 
   1  21   3        1.00       64.52     25.80 o 
   3  21   3      268.20      255.42     59.80 o 
   5  21   3       97.80      182.79     50.71 o 
  -6  22   3       22.08       72.09     62.97 o 
  -4  22   3      241.83      287.38     79.49 o 
  -2  22   3      244.43      208.54     48.87 o 
   0  22   3      935.13     1035.85     85.82 o 
   2  22   3       39.15       21.31     43.12 o 
   4  22   3      237.49      309.56     55.51 o 
  -5  23   3       45.47       48.78     62.19 o 
  -3  23   3        4.20       31.68     59.78 o 
  -1  23   3       27.26       28.77     46.89 o 
   1  23   3       25.27        9.20     41.20 o 
 -18   0   4       68.78      -39.21     56.31 o 
 -16   0   4     2376.67     2273.82    106.14 o 
 -14   0   4     2153.20     2219.91     98.97 o 
 -12   0   4     9872.27     9989.94    249.19 o 
 -10   0   4     1750.26     1889.37     99.03 o 
  -8   0   4      112.57      507.62     66.19 o 
  -6   0   4     5271.57     4467.21    110.27 o 
  -4   0   4    11738.89    10193.04    345.70 o 
  -2   0   4   901048.25   963899.06  19873.77 o 
   0   0   4     7925.76     8660.66    343.67 o 
   2   0   4      396.12      486.79     40.96 o 
   4   0   4      473.65      534.73     24.67 o 
   6   0   4      758.06      945.39     42.94 o 
   8   0   4     3074.83     2899.10     80.99 o 
  10   0   4      484.47      549.66     40.96 o 
  12   0   4     5237.53     5050.50    132.12 o 
  14   0   4       31.17       45.53     60.65 o 
 -17   1   4        2.32       13.67     21.84 o 
 -15   1   4      871.74      746.71     47.03 o 
 -13   1   4     9009.49     8849.82    166.63 o 
 -11   1   4     2081.80     2105.22    103.72 o 
  -9   1   4     1650.15     1666.87     37.72 o 
  -7   1   4     5058.56     5371.37     84.13 o 
  -5   1   4    14551.78    14127.52    172.80 o 
  -3   1   4     1274.77     1208.37     54.97 o 
  -1   1   4    28455.29    32896.98    437.38 o 
   1   1   4    17600.98    16638.96    273.24 o 
   3   1   4      762.24      919.10     30.89 o 
   5   1   4     1972.49     2207.98     39.45 o 
   7   1   4     1463.18     1610.98     38.73 o 
   9   1   4     8983.16     9397.59    138.63 o 
  11   1   4       85.03       56.95     16.00 o 
  13   1   4       31.10       51.65     22.57 o 
 -18   2   4      286.87      389.71     48.78 o 
 -16   2   4       12.35        4.28     41.70 o 
 -14   2   4     1098.54     1150.61     72.44 o 
 -12   2   4      823.98      781.41     44.16 o 
 -10   2   4     2861.64     2937.24     62.31 o 
  -8   2   4       31.65       53.99     12.88 o 
  -6   2   4        9.00       86.95     12.16 o 
  -4   2   4     4187.76     3944.68     67.96 o 
  -2   2   4    14958.64    18163.58    292.68 o 
   0   2   4     1255.49     1280.15     29.98 o 
   2   2   4     2790.42     2699.53     64.84 o 
   4   2   4     2494.26     2212.04     40.96 o 
   6   2   4      878.43     1024.67     35.90 o 
   8   2   4       72.83       77.27     13.23 o 
  10   2   4      626.29      711.32     33.77 o 
  12   2   4       21.09       28.40     15.77 o 
  14   2   4      268.34      476.40     42.72 o 
 -17   3   4       54.40       60.74     44.04 o 
 -15   3   4      151.64      137.94     35.20 o 
 -13   3   4     2060.69     2085.94     62.78 o 
 -11   3   4        9.62       -2.45     16.42 o 
  -9   3   4      138.31       70.88     15.06 o 
  -7   3   4       52.90      183.88     31.53 o 
  -5   3   4     1235.25     1242.37     44.08 o 
  -3   3   4     2625.49     3454.70     58.37 o 
  -1   3   4     4869.07     5583.22    101.52 o 
   1   3   4       80.46       84.88      9.18 o 
   3   3   4        0.76       70.57     10.71 o 
   5   3   4       12.36      110.50     11.38 o 
   7   3   4      558.67      595.70     31.98 o 
   9   3   4     2625.13     2495.74     62.01 o 
  11   3   4      176.97      168.12     20.14 o 
  13   3   4       90.62      124.23     26.12 o 
 -18   4   4        7.13      -35.00     40.20 o 
 -16   4   4       67.35      111.69     30.94 o 
 -14   4   4       27.37       54.82     20.82 o 
 -12   4   4     3507.57     3281.76     80.36 o 
 -10   4   4      283.23      291.18     24.81 o 
  -8   4   4     1296.58     1389.95     49.68 o 
  -6   4   4      371.24      441.94     20.70 o 
  -4   4   4       67.86       73.49     15.41 o 
  -2   4   4     1525.80     1772.97     47.39 o 
   0   4   4       54.64       55.86     11.80 o 
   2   4   4     2101.07     1982.86     45.47 o 
   4   4   4     2224.26     2030.40     39.43 o 
   6   4   4       33.54       81.82     12.40 o 
   8   4   4      931.56      706.52     39.25 o 
  10   4   4      108.93      150.37     17.77 o 
  12   4   4      239.41      219.46     25.41 o 
  14   4   4      110.79      160.43     30.19 o 
 -17   5   4      271.62      249.04     82.12 o 
 -15   5   4        0.57      -33.93     16.96 o 
 -13   5   4      307.27      348.09     30.22 o 
 -11   5   4     1591.54     1764.03     54.42 o 
  -9   5   4     1254.11     1348.28     42.83 o 
  -7   5   4      101.09      298.68     17.06 o 
  -5   5   4      829.80      457.73     18.15 o 
  -3   5   4      401.37      603.47     31.48 o 
  -1   5   4      709.25      773.08     49.11 o 
   1   5   4       67.47       58.30      8.78 o 
   3   5   4      686.73      907.67     23.95 o 
   5   5   4       74.11      136.76     12.83 o 
   7   5   4     1707.87     1678.46     37.68 o 
   9   5   4      159.80      158.15     16.29 o 
  11   5   4       72.33       93.74     17.40 o 
  13   5   4      352.08      363.23     37.21 o 
 -18   6   4      338.53      309.05     64.50 o 
 -16   6   4       41.92       44.99     46.74 o 
 -14   6   4      514.05      505.37     36.96 o 
 -12   6   4     4384.38     4671.69    102.56 o 
 -10   6   4       69.08       67.48     15.98 o 
  -8   6   4      306.55      466.53     22.86 o 
  -6   6   4     3914.94     4420.13     73.92 o 
  -4   6   4     9338.72     8551.54    123.70 o 
  -2   6   4      104.37      117.95     21.01 o 
   0   6   4    14100.13    13194.96    179.60 o 
   2   6   4     8135.21     7527.71    127.11 o 
   4   6   4      262.23      150.70     12.64 o 
   6   6   4      150.67      182.49     15.54 o 
   8   6   4     4699.16     4989.66     78.67 o 
  10   6   4      560.06      538.65     30.23 o 
  12   6   4       13.21       24.47     17.60 o 
 -17   7   4        3.99      -18.33     36.50 o 
 -15   7   4        0.11      -27.22     17.14 o 
 -13   7   4      933.86      826.82     44.65 o 
 -11   7   4     2923.83     2635.76     68.99 o 
  -9   7   4     2003.11     1938.54     46.18 o 
  -7   7   4       28.29       63.19     10.81 o 
  -5   7   4      159.17      398.64     17.52 o 
  -3   7   4     1011.39      817.70     26.59 o 
  -1   7   4        0.89        1.14      9.90 o 
   1   7   4       35.02      118.08     12.28 o 
   3   7   4      693.75      396.44     19.44 o 
   5   7   4      671.97      664.02     24.21 o 
   7   7   4     1747.79     1828.26     40.56 o 
   9   7   4      360.95      323.25     21.95 o 
  11   7   4        0.52        4.30     14.13 o 
  13   7   4        0.11       22.69     22.74 o 
 -16   8   4       98.67       92.27     33.14 o 
 -14   8   4      871.83      812.04     46.84 o 
 -12   8   4     1644.09     1508.35     53.48 o 
 -10   8   4      162.96      195.85     34.91 o 
  -8   8   4      903.94      972.82     31.03 o 
  -6   8   4        0.38       31.48      7.51 o 
  -4   8   4    10164.29     9439.41    154.48 o 
  -2   8   4     2561.97     3474.47     90.04 o 
   0   8   4     9716.92     9338.23    174.99 o 
   2   8   4       21.23       58.45      9.25 o 
   4   8   4      281.14      302.17     19.41 o 
   6   8   4       81.79       77.46     15.40 o 
   8   8   4      863.10      763.85     29.35 o 
  10   8   4      756.82      747.90     32.95 o 
  12   8   4       43.44       38.09     18.92 o 
 -17   9   4        3.78      -30.45     28.04 o 
 -15   9   4       58.59       46.71     22.31 o 
 -13   9   4      102.50      135.93     23.52 o 
 -11   9   4     2512.11     2452.14     67.03 o 
  -9   9   4      836.89      784.52     43.50 o 
  -7   9   4      312.56      293.68     15.38 o 
  -5   9   4        3.40       30.68      9.15 o 
  -3   9   4     1230.42     1680.10     48.01 o 
  -1   9   4      129.92      248.30     23.42 o 
   1   9   4      371.42      326.87     16.49 o 
   3   9   4      393.88      437.24     35.52 o 
   5   9   4      847.38      796.02     27.98 o 
   7   9   4      799.32      865.60     30.22 o 
   9   9   4       27.54       31.23     13.55 o 
  11   9   4        1.30        0.30     15.05 o 
  13   9   4        0.23      -26.31     25.91 o 
 -16  10   4      297.04      317.26     43.09 o 
 -14  10   4     1458.79     1533.32     57.93 o 
 -12  10   4       11.21       36.12     17.98 o 
 -10  10   4       54.24       60.69     16.89 o 
  -8  10   4      648.46      753.04     29.19 o 
  -6  10   4      346.00      309.90     17.10 o 
  -4  10   4     1756.98     1414.27     52.24 o 
  -2  10   4     1735.37     1578.60     57.20 o 
   0  10   4     2274.55     1919.65     46.58 o 
   2  10   4      380.51      393.51     24.32 o 
   4  10   4       68.41      105.98     14.38 o 
   6  10   4       90.62       51.52     13.50 o 
   8  10   4      612.54      601.84     28.69 o 
  10  10   4      956.89     1016.93     43.65 o 
  12  10   4      358.20      473.21     49.83 o 
 -15  11   4       95.15        2.87     25.77 o 
 -13  11   4       56.21       58.13     19.58 o 
 -11  11   4      737.34      736.65     40.66 o 
  -9  11   4       99.29       82.83     15.23 o 
  -7  11   4      518.55      558.55     28.04 o 
  -5  11   4        0.19       10.55     10.23 o 
  -3  11   4     1905.54     1833.35     53.91 o 
  -1  11   4      922.02      931.11     65.52 o 
   1  11   4      230.89      246.39     41.38 o 
   3  11   4      297.79      294.22     22.79 o 
   5  11   4        0.36       -0.17     11.36 o 
   7  11   4      633.68      608.68     32.46 o 
   9  11   4      583.53      707.54     46.79 o 
  11  11   4       33.38       24.62     17.99 o 
 -16  12   4      771.07      725.07     96.53 o 
 -14  12   4       44.97      122.20     47.55 o 
 -12  12   4       93.38      140.36     37.43 o 
 -10  12   4      527.36      424.36     56.20 o 
  -8  12   4      478.56      515.05     42.41 o 
  -6  12   4     1667.78     1714.97     63.98 o 
  -4  12   4     2812.09     2992.85     76.18 o 
  -2  12   4     7189.21     7008.44    127.57 o 
   0  12   4     1995.61     2019.03     51.34 o 
   2  12   4     2956.96     3023.68     68.41 o 
   4  12   4     1997.33     2072.87     72.44 o 
   6  12   4       99.94       73.91     18.22 o 
   8  12   4      162.67      126.07     18.25 o 
  10  12   4       66.02       40.04     18.97 o 
  12  12   4      325.31      352.67     59.26 o 
 -15  13   4       47.55       -5.60     39.05 o 
 -13  13   4       30.36       69.84     37.91 o 
 -11  13   4       63.02       28.91     30.10 o 
  -9  13   4     1091.71     1159.09     52.64 o 
  -7  13   4    16390.14    14877.41    283.97 o 
  -5  13   4     1517.43     1713.56     64.66 o 
  -3  13   4      264.14      350.98     28.22 o 
  -1  13   4     1094.21     1131.04     38.37 o 
   1  13   4      947.03     1082.22     39.44 o 
   3  13   4     8634.44     8647.20    152.14 o 
   5  13   4     1220.66     1248.80     47.09 o 
   7  13   4      683.27      440.72     33.70 o 
   9  13   4      120.83      108.42     23.65 o 
  11  13   4      179.41      130.93     41.03 o 
 -14  14   4      550.16      777.12    182.46 o 
 -12  14   4       90.45      133.78     51.34 o 
 -10  14   4       17.35       82.19     31.32 o 
  -8  14   4     1477.66     1323.83     55.82 o 
  -6  14   4      227.26      192.81     39.84 o 
  -4  14   4       41.32       74.91     22.82 o 
  -2  14   4     1699.86     1563.18     59.35 o 
   0  14   4      700.85      741.92     35.18 o 
   2  14   4      356.10      196.70     22.57 o 
   4  14   4     4121.02     3992.06     88.75 o 
   6  14   4       12.37       -0.34     16.23 o 
   8  14   4        3.86      -13.00     17.47 o 
  10  14   4      344.56      321.43     56.02 o 
 -15  15   4      658.22      747.85     82.47 o 
 -13  15   4       13.14       72.04     87.62 o 
 -11  15   4      104.66      183.05     42.49 o 
  -9  15   4      407.25      415.95     50.04 o 
  -7  15   4     1987.69     2121.22     70.36 o 
  -5  15   4      466.96      507.74     32.19 o 
  -3  15   4        0.55      -11.53     13.98 o 
  -1  15   4     2166.21     2054.18     51.63 o 
   1  15   4     1955.66     1912.76     55.84 o 
   3  15   4      738.91      705.43     39.63 o 
   5  15   4      302.36      317.22     29.63 o 
   7  15   4       63.20       60.24     24.87 o 
   9  15   4       39.92       24.87     22.98 o 
 -14  16   4      389.63      515.80    117.39 o 
 -12  16   4      210.73       70.96     41.74 o 
 -10  16   4      254.44      447.71     88.99 o 
  -8  16   4     1071.37     1053.54     67.16 o 
  -6  16   4      366.53      460.32     38.58 o 
  -4  16   4      661.53      706.83     39.07 o 
  -2  16   4     1931.65     2310.21     56.48 o 
   0  16   4      626.30      763.37     40.06 o 
   2  16   4      688.77      890.71     68.23 o 
   4  16   4     2496.32     2313.74     78.40 o 
   6  16   4        0.05       -1.28     22.65 o 
   8  16   4      368.70      336.29     40.21 o 
 -13  17   4       95.89      -27.39     49.67 o 
 -11  17   4       20.08       19.29     49.51 o 
  -9  17   4       46.22       27.53     30.14 o 
  -7  17   4     3917.98     3266.53    120.22 o 
  -5  17   4       82.77       80.79     23.14 o 
  -3  17   4       72.01      109.72     21.16 o 
  -1  17   4        1.64       -2.39     18.23 o 
   1  17   4       23.24       20.47     16.54 o 
   3  17   4     2682.13     2455.82     84.13 o 
   5  17   4        9.99        6.04     22.54 o 
   7  17   4      129.05      147.99     32.55 o 
   9  17   4       20.80       10.79     57.59 o 
 -12  18   4      242.06      183.79     69.61 o 
 -10  18   4        0.19      -27.85     42.25 o 
  -8  18   4      132.21      127.46     53.21 o 
  -6  18   4      984.89     1118.15    120.43 o 
  -4  18   4       87.61       79.46     26.01 o 
  -2  18   4     1788.22     1709.67     65.73 o 
   0  18   4      119.38      156.70     27.52 o 
   2  18   4      827.92      985.66     90.14 o 
   4  18   4       71.27       47.44     33.71 o 
   6  18   4       79.02       34.10     52.51 o 
   8  18   4      238.81      306.16     81.71 o 
 -11  19   4       19.42       13.47     56.27 o 
  -9  19   4      331.49      287.22     74.99 o 
  -7  19   4      328.97      371.41     79.62 o 
  -5  19   4      486.76      415.90     56.96 o 
  -3  19   4       94.73      139.31     26.95 o 
  -1  19   4      274.05      258.84     33.58 o 
   1  19   4      277.85      285.78     44.58 o 
   3  19   4      114.52      123.13     39.27 o 
   5  19   4      260.13      247.80     39.45 o 
   7  19   4       33.67       44.22     45.33 o 
 -10  20   4        3.54      -46.18     51.79 o 
  -8  20   4       11.68       74.22     59.66 o 
  -6  20   4       28.54       57.85     29.17 o 
  -4  20   4      625.21      723.84     63.44 o 
  -2  20   4      350.24      318.08     37.38 o 
   0  20   4     1112.22     1212.61     98.95 o 
   2  20   4       25.32        1.08     23.56 o 
   4  20   4       12.62       44.86     28.53 o 
   6  20   4       21.39       27.19     29.16 o 
  -9  21   4      404.47      427.87     99.06 o 
  -7  21   4      359.72      484.76    111.49 o 
  -5  21   4      815.65      899.95    192.23 o 
  -3  21   4      739.61      795.83    154.89 o 
  -1  21   4      291.37      401.05     69.13 o 
   1  21   4      268.89      188.86     35.25 o 
   3  21   4      238.08      344.39     52.31 o 
  -6  22   4        4.37        7.55     30.33 o 
  -4  22   4       66.48       57.81     33.39 o 
  -2  22   4      576.09      578.02    118.18 o 
   0  22   4       52.07       25.99     25.71 o 
   2  22   4       24.28       50.11     29.63 o 
  -3  23   4       94.40       17.99     61.78 o 
  -1  23   4        4.16       33.22     28.46 o 
 -19   1   5       35.65       -5.01     31.96 o 
 -17   1   5      224.81      210.05     32.97 o 
 -15   1   5       19.68       20.29     20.86 o 
 -13   1   5      102.13      197.80     32.61 o 
 -11   1   5     4100.25     3888.43    119.54 o 
  -9   1   5       56.31      136.02     11.44 o 
  -7   1   5     1056.31      647.52     22.35 o 
  -5   1   5     2387.51     2993.20     48.54 o 
  -3   1   5     9661.73    10329.49    145.93 o 
  -1   1   5     5314.67     5605.48    108.28 o 
   1   1   5       52.58      122.53     10.26 o 
   3   1   5    10968.02    10727.70    269.66 o 
   5   1   5     2438.93     2154.01     40.60 o 
   7   1   5      222.68      194.64     18.01 o 
   9   1   5      734.68      748.71     44.98 o 
  11   1   5       70.31       87.94     17.41 o 
  13   1   5       59.27       72.50     26.27 o 
 -18   2   5      443.79      404.04     42.12 o 
 -16   2   5      277.33      311.21     41.38 o 
 -14   2   5      498.87      457.79     43.43 o 
 -12   2   5     1046.22     1061.40     43.13 o 
 -10   2   5      386.92      404.33     25.69 o 
  -8   2   5      359.84      433.82     24.48 o 
  -6   2   5       76.36       47.25      8.79 o 
  -4   2   5      465.95      397.90     20.67 o 
  -2   2   5       31.42       20.87     10.25 o 
   0   2   5     1114.37     1334.75     27.23 o 
   2   2   5       12.51       32.94      8.29 o 
   4   2   5     5271.42     5533.52     83.19 o 
   6   2   5        8.32       34.77      9.37 o 
   8   2   5       42.75       49.71     13.24 o 
  10   2   5     1152.51     1224.56     51.58 o 
  12   2   5        0.96        7.07     15.43 o 
 -19   3   5      182.81      315.07     67.11 o 
 -17   3   5      334.03      404.45     46.87 o 
 -15   3   5       92.66       71.73     28.07 o 
 -13   3   5      139.73      172.36     23.57 o 
 -11   3   5      850.72      824.25     41.79 o 
  -9   3   5     6236.77     5823.70    143.22 o 
  -7   3   5    34995.44    34480.74    925.29 o 
  -5   3   5     6751.26     7138.46    159.12 o 
  -3   3   5    15319.17    15162.34    262.05 o 
  -1   3   5     1659.44     1383.93     35.37 o 
   1   3   5     2151.80     1918.61     68.66 o 
   3   3   5    13897.14    14383.72    191.06 o 
   5   3   5      418.26      414.79     24.32 o 
   7   3   5      519.15      547.17     24.70 o 
   9   3   5       37.72       35.66     13.15 o 
  11   3   5      159.18       96.61     18.29 o 
  13   3   5       37.36       66.25     28.85 o 
 -18   4   5      469.70      408.41     67.96 o 
 -16   4   5      107.74       47.54     35.55 o 
 -14   4   5       12.96       51.76     18.53 o 
 -12   4   5     2396.22     2344.19    102.92 o 
 -10   4   5        0.04       71.38     16.18 o 
  -8   4   5        1.86       46.96      9.96 o 
  -6   4   5     1761.95     1406.84     51.19 o 
  -4   4   5     2144.41     1944.42     35.55 o 
  -2   4   5     3271.64     3201.54     73.41 o 
   0   4   5       34.64       28.31      8.68 o 
   2   4   5     2505.16     2780.21     49.87 o 
   4   4   5     4159.82     4351.84     75.02 o 
   6   4   5      119.02      143.98     14.80 o 
   8   4   5       93.83      184.94     17.09 o 
  10   4   5       39.21       17.18     12.87 o 
  12   4   5       89.91       95.95     19.75 o 
 -17   5   5        6.81       28.31     28.24 o 
 -15   5   5       65.05       85.99     28.19 o 
 -13   5   5       10.56       54.06     21.03 o 
 -11   5   5        4.94       35.78     14.73 o 
  -9   5   5      327.48      251.66     18.75 o 
  -7   5   5       20.18       93.17     11.25 o 
  -5   5   5     2376.60     2236.35     46.40 o 
  -3   5   5      266.53      316.90     13.69 o 
  -1   5   5       45.47       40.25     18.36 o 
   1   5   5      256.09      245.21     32.99 o 
   3   5   5      140.36      177.99     13.92 o 
   5   5   5      991.26      944.28     30.83 o 
   7   5   5       20.52       18.52      9.77 o 
   9   5   5      301.73      321.57     24.05 o 
  11   5   5       18.12        4.28     14.30 o 
  13   5   5       90.47       99.62     27.78 o 
 -18   6   5      194.85       83.88     50.40 o 
 -16   6   5      110.37       53.72     34.63 o 
 -14   6   5       15.41        2.95     22.79 o 
 -12   6   5     2459.13     2196.16     64.05 o 
 -10   6   5      570.93      677.58     36.79 o 
  -8   6   5     1110.09     1297.93     34.97 o 
  -6   6   5      382.39      275.41     16.62 o 
  -4   6   5      222.77      322.39     15.32 o 
  -2   6   5      176.30      120.97     23.90 o 
   0   6   5      467.76      448.80     82.69 o 
   2   6   5      189.17      169.19     19.63 o 
   4   6   5     2683.38     2972.62     50.40 o 
   6   6   5      380.49      381.34     22.18 o 
   8   6   5      291.70      310.99     21.07 o 
  10   6   5        0.13       13.07     13.97 o 
  12   6   5        2.86       -3.09     17.50 o 
 -17   7   5      547.72      558.80     52.74 o 
 -15   7   5       14.07       20.88     20.27 o 
 -13   7   5       45.45        5.09     17.74 o 
 -11   7   5      358.42      365.61     29.20 o 
  -9   7   5      313.81      325.44     21.29 o 
  -7   7   5    10171.56     9711.78    147.00 o 
  -5   7   5     2344.31     2625.45     49.52 o 
  -3   7   5      324.21      558.43     19.47 o 
  -1   7   5     2249.95     2091.70     74.66 o 
   1   7   5     1340.82     1168.21     34.47 o 
   3   7   5      513.13      591.30     27.60 o 
   5   7   5      847.25      803.98     33.91 o 
   7   7   5     3172.86     3298.25     76.27 o 
   9   7   5      224.61      225.57     19.99 o 
  11   7   5       35.36       52.64     17.15 o 
 -18   8   5      345.77      466.70     71.06 o 
 -16   8   5        9.27       -4.98     20.55 o 
 -14   8   5       11.78       -5.44     20.65 o 
 -12   8   5     7150.82     7378.08    145.10 o 
 -10   8   5        0.16       21.66     12.78 o 
  -8   8   5      863.76      875.82     30.04 o 
  -6   8   5     4801.29     4817.76     72.36 o 
  -4   8   5       32.11        6.01      8.73 o 
  -2   8   5      747.15     1071.78     43.70 o 
   0   8   5      176.90      193.60     19.13 o 
   2   8   5     1302.46     1323.08     47.00 o 
   4   8   5      655.23      617.33     26.40 o 
   6   8   5     1238.79     1297.23     34.67 o 
   8   8   5     1218.50     1265.57     37.48 o 
  10   8   5      102.17      104.06     17.42 o 
  12   8   5      478.19      481.75     37.43 o 
 -17   9   5       21.04      -17.60     38.35 o 
 -15   9   5       75.99      100.08     24.57 o 
 -13   9   5     4110.05     4051.27     96.42 o 
 -11   9   5      102.93      139.79     24.11 o 
  -9   9   5     8147.50     8234.15    132.15 o 
  -7   9   5      770.98      632.28     26.41 o 
  -5   9   5       12.33       33.98     10.45 o 
  -3   9   5     1591.01     1679.15     44.74 o 
  -1   9   5     1124.78     1244.91     50.25 o 
   1   9   5    10744.84    10899.37    179.87 o 
   3   9   5     1042.73     1147.07     33.20 o 
   5   9   5     3215.06     3181.39     64.87 o 
   7   9   5       73.82       72.21     14.09 o 
   9   9   5      415.33      373.94     25.20 o 
  11   9   5      150.99      148.84     22.82 o 
 -16  10   5      100.34       91.77     26.05 o 
 -14  10   5      308.00      358.49     33.21 o 
 -12  10   5     6765.90     6179.38    128.03 o 
 -10  10   5       99.16      127.57     17.95 o 
  -8  10   5        0.42       10.16     10.80 o 
  -6  10   5       28.79       51.08      9.73 o 
  -4  10   5     4852.69     5233.51     98.38 o 
  -2  10   5     9757.40    10914.63    244.10 o 
   0  10   5      248.46      424.75     38.06 o 
   2  10   5      513.00      507.56     35.15 o 
   4  10   5      401.86      469.98     25.90 o 
   6  10   5      102.67      103.11     15.34 o 
   8  10   5      288.95      289.29     22.07 o 
  10  10   5      121.01       95.08     19.95 o 
  12  10   5      215.56      187.98     31.76 o 
 -17  11   5      148.11      128.63     58.35 o 
 -15  11   5      114.45      108.74     30.28 o 
 -13  11   5      272.16      158.71     30.36 o 
 -11  11   5     1238.75     1091.30     40.00 o 
  -9  11   5     4000.56     4211.71     80.19 o 
  -7  11   5     2097.23     2122.51     65.67 o 
  -5  11   5      317.40      372.25     23.87 o 
  -3  11   5      442.91      401.02     33.43 o 
  -1  11   5      606.06      786.49     46.53 o 
   1  11   5      438.11      405.23     25.90 o 
   3  11   5     2462.55     2372.26     60.37 o 
   5  11   5     1459.79     1548.48     50.76 o 
   7  11   5        1.01       19.68     15.01 o 
   9  11   5      424.67      368.73     27.84 o 
  11  11   5      193.22      221.26     27.99 o 
 -16  12   5        6.14      -10.90     47.13 o 
 -14  12   5       25.76       30.28     25.17 o 
 -12  12   5      269.05      265.49     34.46 o 
 -10  12   5     2103.63     1793.52     80.77 o 
  -8  12   5      116.88      179.73     27.20 o 
  -6  12   5      200.26      229.74     26.78 o 
  -4  12   5       88.53       26.58     14.79 o 
  -2  12   5       12.49       47.11     18.72 o 
   0  12   5     1499.42     1766.25     48.73 o 
   2  12   5      191.14      239.77     22.79 o 
   4  12   5      127.68      190.20     22.91 o 
   6  12   5        0.03       40.81     17.84 o 
   8  12   5       74.94       88.66     19.92 o 
  10  12   5        0.15       -3.92     18.55 o 
 -15  13   5       89.24       78.84     43.50 o 
 -13  13   5      511.30      543.86     61.57 o 
 -11  13   5       85.41       94.58     26.52 o 
  -9  13   5       11.32       33.15     33.66 o 
  -7  13   5       68.45       44.75     21.32 o 
  -5  13   5      958.87      986.08     38.85 o 
  -3  13   5     3852.36     3972.94     96.81 o 
  -1  13   5      292.39      342.48     25.33 o 
   1  13   5     1313.80     1328.16     44.70 o 
   3  13   5      265.74      304.88     26.51 o 
   5  13   5     1039.92      956.63     43.64 o 
   7  13   5      649.30      677.94     38.24 o 
   9  13   5        1.53       13.27     20.86 o 
 -14  14   5       81.35      106.92     46.48 o 
 -12  14   5      297.05      379.99     52.97 o 
 -10  14   5       73.97       53.48     23.32 o 
  -8  14   5     1010.55      821.20     68.73 o 
  -6  14   5       97.19       82.15     21.54 o 
  -4  14   5       30.50       31.49     14.94 o 
  -2  14   5       16.87       33.37     12.87 o 
   0  14   5       21.04       19.14     13.71 o 
   2  14   5        0.14      -11.88     14.20 o 
   4  14   5        8.87       21.18     16.90 o 
   6  14   5       62.94       59.62     20.86 o 
   8  14   5      206.42      191.99     29.55 o 
  10  14   5      226.16      279.18     35.55 o 
 -15  15   5      112.43      107.70     53.05 o 
 -13  15   5      152.75      178.89     47.00 o 
 -11  15   5      614.53      579.18     78.62 o 
  -9  15   5      505.49      521.57     42.16 o 
  -7  15   5       80.23      170.08     27.45 o 
  -5  15   5      477.31      492.96     62.53 o 
  -3  15   5      848.68      814.93     37.33 o 
  -1  15   5       72.15      128.81     20.69 o 
   1  15   5       57.36       34.72     17.82 o 
   3  15   5       27.67       28.32     17.19 o 
   5  15   5      164.45      150.04     24.78 o 
   7  15   5      877.42      957.33     63.39 o 
   9  15   5      773.51      950.83     64.09 o 
 -14  16   5      391.82      342.65     65.74 o 
 -12  16   5      528.84      630.58     76.24 o 
 -10  16   5      263.65      205.28     43.98 o 
  -8  16   5        6.68       66.16     23.49 o 
  -6  16   5        5.86       -5.05     19.15 o 
  -4  16   5        7.24      -26.49     14.90 o 
  -2  16   5     6686.17     6321.78    111.43 o 
   0  16   5     1293.16     1374.72     49.19 o 
   2  16   5       32.43       64.74     27.58 o 
   4  16   5      235.96      176.01     26.19 o 
   6  16   5      463.12      401.18     46.60 o 
   8  16   5      540.03      505.52     61.03 o 
 -13  17   5      450.00      532.33     68.88 o 
 -11  17   5        6.48       28.63     46.03 o 
  -9  17   5      609.23      584.30     62.44 o 
  -7  17   5      610.16      611.84     46.74 o 
  -5  17   5      466.28      542.97     43.72 o 
  -3  17   5      204.64      242.33     23.05 o 
  -1  17   5     1102.39     1052.81     41.51 o 
   1  17   5        2.74        6.23     20.76 o 
   3  17   5        1.47        9.69     19.83 o 
   5  17   5      275.98      250.23     36.01 o 
   7  17   5       16.13       52.40     28.28 o 
 -12  18   5       51.15       44.85     54.66 o 
 -10  18   5      551.92      475.25     90.89 o 
  -8  18   5     1173.04     1301.31    132.70 o 
  -6  18   5      273.65      331.78     70.17 o 
  -4  18   5       41.78       33.98     29.07 o 
  -2  18   5      178.06      310.89     29.94 o 
   0  18   5        0.29       32.78     16.79 o 
   2  18   5       56.92       60.82     24.95 o 
   4  18   5      195.95      120.13     39.14 o 
   6  18   5       20.76        8.24     27.03 o 
 -11  19   5      786.17     1154.01    135.38 o 
  -9  19   5      609.46      868.60    118.40 o 
  -7  19   5      932.41     1081.18    124.06 o 
  -5  19   5       37.92       23.77     24.79 o 
  -3  19   5      582.63      546.10     44.38 o 
  -1  19   5      144.82       64.74     24.49 o 
   1  19   5      112.74       92.27     28.17 o 
   3  19   5      568.87      624.62     54.48 o 
   5  19   5      563.49      433.16     46.49 o 
 -10  20   5      176.11       91.32     67.91 o 
  -8  20   5        5.97      -28.16     51.72 o 
  -6  20   5       20.42       27.38     28.21 o 
  -4  20   5        1.74       -5.94     26.27 o 
  -2  20   5      688.97      546.45     46.72 o 
   0  20   5      353.11      341.30     48.30 o 
   2  20   5       45.07       29.96     26.80 o 
   4  20   5        7.72       -4.48     26.86 o 
  -9  21   5       69.76       94.68     67.89 o 
  -7  21   5      166.69      173.10     39.73 o 
  -5  21   5       35.01       41.20     30.25 o 
  -3  21   5      253.87      253.62     57.46 o 
  -1  21   5       94.65       59.72     27.59 o 
   1  21   5      182.39      215.47     44.11 o 
   3  21   5      304.62      299.72     44.94 o 
  -6  22   5        0.82      -22.22     28.43 o 
  -4  22   5      354.16      348.30     52.93 o 
  -2  22   5      172.34       87.20     36.69 o 
   0  22   5      291.77      248.00     40.34 o 
 -18   0   6      464.66      644.80     86.64 o 
 -16   0   6      951.18     1339.27    210.88 o 
 -14   0   6     9976.96     9620.47    263.46 o 
 -12   0   6     5784.29     5351.75    245.06 o 
 -10   0   6       83.04      101.30     16.70 o 
  -8   0   6     1021.66      602.81     26.66 o 
  -6   0   6    12882.38    12145.53    268.76 o 
  -4   0   6     2425.67     2704.08     65.48 o 
  -2   0   6     9529.66     8813.52    166.87 o 
   0   0   6    30481.10    31505.11    548.58 o 
   2   0   6      719.19      436.76     22.51 o 
   4   0   6     8674.53     8243.46    315.75 o 
   6   0   6     2037.04     2312.28     76.37 o 
   8   0   6     4161.83     4415.79    114.65 o 
  10   0   6      295.82      346.11     52.28 o 
  12   0   6      277.36      329.34     41.68 o 
 -19   1   6        8.83      -50.37     29.16 o 
 -17   1   6        2.10      -10.03     22.53 o 
 -15   1   6     2012.34     1689.54     63.42 o 
 -13   1   6     1392.13     1338.71     85.75 o 
 -11   1   6       51.48       18.97     13.01 o 
  -9   1   6     9575.69     9403.68    142.63 o 
  -7   1   6      538.91      573.61     14.97 o 
  -5   1   6       15.44      102.55      9.44 o 
  -3   1   6      414.24      440.02     56.37 o 
  -1   1   6       38.61       21.42      6.89 o 
   1   1   6       69.39      101.10     12.26 o 
   3   1   6     2413.70     2583.58    136.24 o 
   5   1   6       15.14       61.82     11.41 o 
   7   1   6     1898.34     1814.80     45.27 o 
   9   1   6     2645.75     2512.47     58.74 o 
  11   1   6       36.78       64.40     18.28 o 
 -18   2   6        1.80      -31.44     23.85 o 
 -16   2   6      111.54      139.13     28.13 o 
 -14   2   6       31.11       41.33     24.41 o 
 -12   2   6        8.01       -0.81     13.37 o 
 -10   2   6     3077.34     2870.07     82.50 o 
  -8   2   6        0.07       40.07     10.07 o 
  -6   2   6     2786.80     2522.41     44.99 o 
  -4   2   6      989.40      827.37     23.71 o 
  -2   2   6      184.58      146.82     16.23 o 
   0   2   6    13388.15    12816.07    163.35 o 
   2   2   6     1126.03     1207.10     31.90 o 
   4   2   6      370.56      463.34     25.32 o 
   6   2   6        8.99        3.93      9.51 o 
   8   2   6      125.88      107.66     16.28 o 
  10   2   6      369.48      404.34     28.58 o 
  12   2   6        0.30        2.40     17.65 o 
 -19   3   6       36.75       36.30     41.68 o 
 -17   3   6        0.05      -28.20     31.89 o 
 -15   3   6      700.85      569.56     49.64 o 
 -13   3   6        2.04       28.05     16.17 o 
 -11   3   6       66.41       70.48     17.11 o 
  -9   3   6     1040.85      857.21     33.72 o 
  -7   3   6     2356.62     1981.98     52.12 o 
  -5   3   6      738.44      786.18     19.33 o 
  -3   3   6      139.02      189.33     16.33 o 
  -1   3   6      106.52       73.26      8.93 o 
   1   3   6       58.91       67.76      8.99 o 
   3   3   6      235.27      291.63     23.39 o 
   5   3   6       53.08       43.93     11.28 o 
   7   3   6       13.35       27.24     11.45 o 
   9   3   6      123.79      101.64     17.85 o 
  11   3   6        5.64       17.51     15.55 o 
 -18   4   6      552.95      766.18     89.68 o 
 -16   4   6      134.73      198.32     41.86 o 
 -14   4   6      149.63      125.71     30.23 o 
 -12   4   6        6.76      -11.64     14.81 o 
 -10   4   6     1226.73     1249.98     39.51 o 
  -8   4   6       63.26       99.57     16.71 o 
  -6   4   6      631.15      421.95     15.57 o 
  -4   4   6     4758.39     4652.91     72.74 o 
  -2   4   6     5158.48     5394.74     91.56 o 
   0   4   6     1968.84     1841.47     33.78 o 
   2   4   6      329.14      334.58     22.60 o 
   4   4   6        6.93      -10.73     14.83 o 
   6   4   6        9.59       23.47     10.09 o 
   8   4   6      946.60     1072.04     41.69 o 
  10   4   6       54.79       66.58     16.79 o 
  12   4   6      196.14      204.15     35.05 o 
 -19   5   6       75.14       32.38     49.96 o 
 -17   5   6      132.10      107.66     34.84 o 
 -15   5   6        1.42      -10.73     24.65 o 
 -13   5   6     1582.82     1606.43     55.05 o 
 -11   5   6     1690.43     1545.21     56.75 o 
  -9   5   6     1117.87     1109.04     36.15 o 
  -7   5   6     1785.62     2014.33     57.87 o 
  -5   5   6     3074.99     2807.29     42.35 o 
  -3   5   6      493.58      325.40     17.56 o 
  -1   5   6       29.07       13.84      9.78 o 
   1   5   6      410.87      491.98     30.27 o 
   3   5   6      606.87      689.87     28.03 o 
   5   5   6        8.80       29.20     13.43 o 
   7   5   6     1225.89     1311.27     36.41 o 
   9   5   6        0.06       -6.61     12.88 o 
  11   5   6       45.07       31.71     17.24 o 
 -18   6   6      116.06       60.15     43.40 o 
 -16   6   6      933.96     1210.92     69.71 o 
 -14   6   6       25.70       27.60     19.04 o 
 -12   6   6     2313.86     2138.32     62.72 o 
 -10   6   6      356.61      334.73     22.37 o 
  -8   6   6       38.16       46.94     11.57 o 
  -6   6   6      506.75      762.04     33.79 o 
  -4   6   6     6263.24     6536.13     82.70 o 
  -2   6   6     7407.79     7046.39    135.87 o 
   0   6   6      813.03      847.54     34.39 o 
   2   6   6       81.60       94.15     14.10 o 
   4   6   6      103.26      147.40     16.74 o 
   6   6   6      180.65      166.86     16.01 o 
   8   6   6      333.59      359.06     26.70 o 
  10   6   6     1012.07     1061.82     42.89 o 
  12   6   6        1.45       -1.84     19.67 o 
 -17   7   6      102.88       68.47     32.66 o 
 -15   7   6      394.08      316.52     33.07 o 
 -13   7   6     2853.90     2802.79     75.83 o 
 -11   7   6       11.36       52.02     15.16 o 
  -9   7   6      161.78      264.39     19.74 o 
  -7   7   6     1228.69     1293.20     38.49 o 
  -5   7   6      420.88      504.93     21.17 o 
  -3   7   6      250.85      178.97     12.43 o 
  -1   7   6      571.76      535.83     51.74 o 
   1   7   6      816.73      897.74     30.07 o 
   3   7   6      355.29      293.77     22.37 o 
   5   7   6      314.23      275.96     18.40 o 
   7   7   6     1373.04     1473.77     39.44 o 
   9   7   6      422.53      358.95     24.93 o 
  11   7   6       35.59       24.95     17.61 o 
 -18   8   6       96.41       -6.31     44.02 o 
 -16   8   6      648.21      808.08     60.35 o 
 -14   8   6     1107.30      988.50     49.50 o 
 -12   8   6      954.04     1019.30     45.64 o 
 -10   8   6        8.52       13.43     11.78 o 
  -8   8   6      312.19      346.11     21.62 o 
  -6   8   6       25.26       59.12     10.03 o 
  -4   8   6     1726.14     2252.49     44.79 o 
  -2   8   6     7853.73     7627.37    128.67 o 
   0   8   6      751.31     1021.10     62.54 o 
   2   8   6      990.02      888.36     33.74 o 
   4   8   6      104.17      145.55     17.26 o 
   6   8   6        9.29       21.78     11.64 o 
   8   8   6      570.39      556.42     29.20 o 
  10   8   6      523.48      515.10     38.47 o 
 -17   9   6      232.54      171.22     35.96 o 
 -15   9   6      128.72       98.74     24.36 o 
 -13   9   6     1581.53     1702.90     59.29 o 
 -11   9   6      282.35      295.94     25.91 o 
  -9   9   6      616.74      721.93     31.00 o 
  -7   9   6      557.73      571.59     26.87 o 
  -5   9   6       10.47       -1.18     10.00 o 
  -3   9   6      303.81      354.60     25.38 o 
  -1   9   6       25.39       29.53     11.38 o 
   1   9   6      803.36      833.91     52.34 o 
   3   9   6      315.40      280.50     27.01 o 
   5   9   6       39.26       38.93     12.73 o 
   7   9   6      726.78      652.36     30.71 o 
   9   9   6       50.78       74.12     16.40 o 
  11   9   6        0.01       -8.30     19.29 o 
 -16  10   6       42.81       64.81     25.46 o 
 -14  10   6      229.62      227.74     29.18 o 
 -12  10   6      766.32      851.13     83.82 o 
 -10  10   6     1313.24     1256.79     40.22 o 
  -8  10   6       58.41       79.30     15.54 o 
  -6  10   6     3288.68     3166.66     68.02 o 
  -4  10   6      343.69      375.49     24.34 o 
  -2  10   6     1248.42     1107.35     82.29 o 
   0  10   6     3794.32     3948.71     95.01 o 
   2  10   6     2583.47     2575.37     61.76 o 
   4  10   6      691.43      647.07     35.98 o 
   6  10   6     1033.48     1013.23     41.54 o 
   8  10   6      925.31      907.97     43.55 o 
  10  10   6        0.38        9.62     17.53 o 
 -17  11   6       14.56       -3.47     34.44 o 
 -15  11   6      191.96      150.44     33.97 o 
 -13  11   6     1426.11     1260.04     81.98 o 
 -11  11   6        3.67       -8.10     15.61 o 
  -9  11   6      858.56     1003.82     41.67 o 
  -7  11   6      294.44      281.74     28.96 o 
  -5  11   6      168.33      310.59     24.48 o 
  -3  11   6      205.83      252.35     24.64 o 
  -1  11   6       23.58       23.01     17.55 o 
   1  11   6      401.07      380.61     25.81 o 
   3  11   6       13.48       42.37     15.77 o 
   5  11   6      367.82      457.91     40.54 o 
   7  11   6      969.77     1094.48     45.61 o 
   9  11   6       70.10       66.57     21.00 o 
 -16  12   6       65.65      112.19     33.15 o 
 -14  12   6      513.24      616.07     81.43 o 
 -12  12   6     1647.09     1871.50     61.29 o 
 -10  12   6     1237.48     1185.20     63.92 o 
  -8  12   6      582.89      558.53     40.58 o 
  -6  12   6      101.01      134.85     23.10 o 
  -4  12   6      692.53      706.02     39.99 o 
  -2  12   6     1041.66     1070.60     95.70 o 
   0  12   6      466.33      455.44     41.47 o 
   2  12   6     2545.38     2581.94     65.37 o 
   4  12   6     2777.83     2814.41     72.00 o 
   6  12   6      320.62      368.85     29.04 o 
   8  12   6       10.99       10.41     18.22 o 
  10  12   6       48.83       45.82     25.42 o 
 -15  13   6       13.91       14.51     27.29 o 
 -13  13   6        8.97       37.51     33.48 o 
 -11  13   6      660.39      577.69     45.04 o 
  -9  13   6     5378.22     5299.91    128.96 o 
  -7  13   6     6229.42     6390.51    147.71 o 
  -5  13   6      528.30      509.75     30.89 o 
  -3  13   6      110.04      129.31     19.09 o 
  -1  13   6       83.73       57.49     18.21 o 
   1  13   6     1900.83     1872.32     54.78 o 
   3  13   6     6504.62     6551.86    126.61 o 
   5  13   6      496.34      444.78     34.47 o 
   7  13   6      177.82      190.40     37.61 o 
   9  13   6       14.14       13.65     23.24 o 
 -14  14   6      440.68      437.29     89.92 o 
 -12  14   6       23.49       43.92     26.94 o 
 -10  14   6      239.11      377.60     38.07 o 
  -8  14   6      409.01      494.36     44.22 o 
  -6  14   6      641.05      817.96     50.75 o 
  -4  14   6      140.17      133.02     19.68 o 
  -2  14   6        0.61      -11.73     11.58 o 
   0  14   6      152.44      119.17     19.79 o 
   2  14   6      572.83      464.70     32.87 o 
   4  14   6       73.03       68.06     23.64 o 
   6  14   6       38.35       44.85     20.50 o 
   8  14   6      178.09      202.82     30.15 o 
 -15  15   6       11.85      -29.91     38.68 o 
 -13  15   6      381.88      357.22     56.02 o 
 -11  15   6      267.59      170.07     31.22 o 
  -9  15   6       10.39       33.36     22.75 o 
  -7  15   6      595.18      564.77     44.33 o 
  -5  15   6     1957.72     1878.72     68.88 o 
  -3  15   6      390.43      432.75     27.77 o 
  -1  15   6     1534.17     1559.38     51.23 o 
   1  15   6     2428.69     2610.47     69.50 o 
   3  15   6       42.77       89.99     20.76 o 
   5  15   6      164.09      173.63     27.49 o 
   7  15   6       79.68       51.57     24.21 o 
 -14  16   6        8.58       74.37     44.67 o 
 -12  16   6      445.88      510.32     62.67 o 
 -10  16   6       63.41       86.11     27.39 o 
  -8  16   6      103.47      102.85     27.07 o 
  -6  16   6      156.34      175.22     29.54 o 
  -4  16   6     5047.84     5388.97    148.92 o 
  -2  16   6     3407.16     3387.93     73.83 o 
   0  16   6        2.38       16.35     16.76 o 
   2  16   6      207.20      185.20     29.27 o 
   4  16   6       29.00       -8.36     19.34 o 
   6  16   6      223.13      212.16     39.60 o 
 -13  17   6       14.95       57.33     43.19 o 
 -11  17   6        8.58       34.24     34.74 o 
  -9  17   6       62.62       75.39     47.30 o 
  -7  17   6      183.91      162.78     30.59 o 
  -5  17   6      247.97      179.97     30.37 o 
  -3  17   6       64.88       34.41     16.00 o 
  -1  17   6      104.31      104.94     19.89 o 
   1  17   6       14.80        2.39     17.58 o 
   3  17   6        6.57       38.46     21.80 o 
   5  17   6       20.81       15.23     25.79 o 
   7  17   6       83.85       52.14     29.71 o 
 -12  18   6        0.34        9.68     53.41 o 
 -10  18   6        7.53       53.45     34.41 o 
  -8  18   6        0.27       38.44     49.75 o 
  -6  18   6      130.63      124.01     28.94 o 
  -4  18   6       67.10      118.43     22.78 o 
  -2  18   6        0.40        8.39     17.01 o 
   0  18   6      520.76      476.18     36.42 o 
   2  18   6       88.20       63.68     27.26 o 
   4  18   6       30.49       36.25     26.81 o 
   6  18   6        5.16       -2.68     28.89 o 
 -11  19   6       19.70       50.89     55.29 o 
  -9  19   6      186.26      260.49     75.22 o 
  -7  19   6      203.06      196.36     69.04 o 
  -5  19   6      704.82      723.34     65.68 o 
  -3  19   6       12.44       10.12     26.01 o 
  -1  19   6       88.58       93.67     35.22 o 
   1  19   6      127.47      138.76     30.53 o 
   3  19   6      339.25      220.39     37.39 o 
   5  19   6      117.36       98.33     36.62 o 
 -10  20   6        0.52      -74.34     54.23 o 
  -8  20   6       85.20       86.42     62.12 o 
  -6  20   6      133.43      147.00     49.15 o 
  -4  20   6      181.47      148.89     67.62 o 
  -2  20   6       58.39       28.33     30.26 o 
   0  20   6      133.57       72.39     28.38 o 
   2  20   6      203.50      281.05     40.53 o 
  -7  21   6      288.75      193.85     42.79 o 
  -5  21   6        1.99      -21.11     27.51 o 
  -3  21   6       22.15       -8.83     26.99 o 
  -1  21   6       96.77      167.34     33.66 o 
   1  21   6      235.01      239.02     39.65 o 
  -6  22   6      344.24      428.62     65.87 o 
  -4  22   6       16.28       47.51     34.03 o 
  -2  22   6       45.74       20.15     31.97 o 
 -19   1   7      172.06      229.87     47.45 o 
 -17   1   7       25.36      -28.91     21.85 o 
 -15   1   7       10.99       25.73     19.90 o 
 -13   1   7      110.42      196.96     26.56 o 
 -11   1   7     1039.74     1116.52     51.80 o 
  -9   1   7     1276.22     1093.19     37.21 o 
  -7   1   7     1218.11     1315.36     22.94 o 
  -5   1   7     3870.35     3303.55     55.58 o 
  -3   1   7     2443.33     1929.42     45.76 o 
  -1   1   7     6395.77     7180.93    101.07 o 
   1   1   7     1194.94     1181.07     27.14 o 
   3   1   7       57.54       43.08     35.41 o 
   5   1   7     1736.80     1832.02     43.53 o 
   7   1   7     1058.25     1078.65     37.88 o 
   9   1   7       37.67       38.47     16.43 o 
  11   1   7        4.75       16.37     18.30 o 
 -18   2   7        5.87      -20.27     23.68 o 
 -16   2   7     1216.58     1186.59     57.24 o 
 -14   2   7      116.02       96.62     29.07 o 
 -12   2   7       38.69       63.36     23.87 o 
 -10   2   7     5699.24     5247.31    364.44 o 
  -8   2   7     2228.47     2108.46     41.46 o 
  -6   2   7      423.97      523.47     19.03 o 
  -4   2   7     4822.13     5109.95    101.56 o 
  -2   2   7     8116.71     9128.73    135.31 o 
   0   2   7     1463.84     1424.07     29.77 o 
   2   2   7      797.94      831.63     33.85 o 
   4   2   7        6.91        6.91     10.63 o 
   6   2   7       22.98       18.82     12.33 o 
   8   2   7      336.51      316.33     24.61 o 
  10   2   7       12.40       44.16     18.22 o 
 -19   3   7      423.80      477.28     47.36 o 
 -17   3   7       38.69       10.13     28.13 o 
 -15   3   7        2.95        3.41     22.53 o 
 -13   3   7       53.26       59.66     23.56 o 
 -11   3   7     1345.41     1406.73     49.20 o 
  -9   3   7    15774.41    16519.11    318.09 o 
  -7   3   7     2438.91     2862.25     45.90 o 
  -5   3   7     1583.16     1498.10     34.55 o 
  -3   3   7     9397.82     9952.51    189.54 o 
  -1   3   7      191.70      204.94     14.69 o 
   1   3   7     4549.57     4577.31     82.51 o 
   3   3   7     8782.66     9222.22    239.42 o 
   5   3   7     2383.77     2354.82     47.51 o 
   7   3   7      104.70       94.71     16.57 o 
   9   3   7       67.44       35.35     21.31 o 
  11   3   7       60.44       34.38     20.49 o 
 -18   4   7      625.99      782.32     88.71 o 
 -16   4   7        2.04       21.40     27.10 o 
 -14   4   7      411.30      455.51     43.68 o 
 -12   4   7      179.58      164.42     21.64 o 
 -10   4   7      438.52      486.68     33.61 o 
  -8   4   7      371.53      604.07     45.79 o 
  -6   4   7       87.16       72.71      8.48 o 
  -4   4   7        5.51       13.18      5.55 o 
  -2   4   7      470.50      410.12     15.39 o 
   0   4   7      645.34      664.74     36.83 o 
   2   4   7     2133.55     2397.51     63.32 o 
   4   4   7        0.48       -8.34      8.21 o 
   6   4   7      426.57      529.01     28.86 o 
   8   4   7        0.16       28.70     14.55 o 
  10   4   7       22.39       19.88     17.12 o 
 -19   5   7        0.06      -18.88     39.65 o 
 -17   5   7      215.45      165.40     37.52 o 
 -15   5   7       31.83        4.41     44.55 o 
 -13   5   7       48.98       50.80     26.36 o 
 -11   5   7     1067.92     1011.67     59.99 o 
  -9   5   7     1475.81     1796.76     69.72 o 
  -7   5   7       81.91       46.51      8.90 o 
  -5   5   7     1440.35     1415.68     31.96 o 
  -3   5   7        2.18        3.21      7.80 o 
  -1   5   7      643.07      672.88     47.28 o 
   1   5   7       52.21       76.65     14.72 o 
   3   5   7       90.84      100.28     16.87 o 
   5   5   7      157.71      144.57     15.67 o 
   7   5   7        0.11        4.11     12.08 o 
   9   5   7        0.84      -19.70     14.29 o 
  11   5   7        0.07        9.98     18.04 o 
 -18   6   7        0.34      -56.06     28.03 o 
 -16   6   7        5.15      -48.90     24.55 o 
 -14   6   7      383.08      399.21     33.66 o 
 -12   6   7      576.53      549.12     35.60 o 
 -10   6   7     1542.55     1671.23     48.12 o 
  -8   6   7      177.63      277.18     30.20 o 
  -6   6   7      871.41     1043.26     22.19 o 
  -4   6   7      141.66      107.73     11.96 o 
  -2   6   7       10.00       12.26     10.17 o 
   0   6   7       14.32        8.72     28.74 o 
   2   6   7      202.88      261.71     23.07 o 
   4   6   7       80.99       57.05     12.18 o 
   6   6   7      475.80      503.98     26.31 o 
   8   6   7        9.99       -3.78     12.82 o 
  10   6   7        7.45        7.99     16.64 o 
 -17   7   7       40.60      -27.59     27.18 o 
 -15   7   7      331.47      290.62     38.92 o 
 -13   7   7       98.42      139.81     23.25 o 
 -11   7   7      433.16      454.56     35.33 o 
  -9   7   7     1624.91     1558.65     42.15 o 
  -7   7   7      135.57      111.09     18.98 o 
  -5   7   7     2672.99     2488.07     43.55 o 
  -3   7   7       39.75       43.96     12.32 o 
  -1   7   7        6.79       34.67     25.32 o 
   1   7   7     6385.65     6357.53    155.02 o 
   3   7   7      181.17      172.47     16.86 o 
   5   7   7      517.92      482.67     29.29 o 
   7   7   7     1239.14     1382.34     40.44 o 
   9   7   7      106.56      148.02     20.07 o 
  11   7   7        5.61        6.32     18.52 o 
 -18   8   7      385.26      359.16     48.81 o 
 -16   8   7       41.55       48.68     29.89 o 
 -14   8   7      810.83      856.87     62.09 o 
 -12   8   7     4706.18     4500.38     88.27 o 
 -10   8   7       61.18       90.67     16.41 o 
  -8   8   7      470.04      523.73     29.61 o 
  -6   8   7      970.14      955.80     33.94 o 
  -4   8   7     4699.76     4846.40     84.20 o 
  -2   8   7       67.69      104.51     23.35 o 
   0   8   7       66.22      130.66     16.60 o 
   2   8   7      121.49       82.11     19.06 o 
   4   8   7      627.80      637.80     28.66 o 
   6   8   7     2495.73     2562.10     57.63 o 
   8   8   7        5.87       24.55     14.68 o 
  10   8   7       17.77       12.80     18.21 o 
 -17   9   7      268.33      231.39     54.15 o 
 -15   9   7      523.15      566.73     41.45 o 
 -13   9   7     1285.27     1277.97     62.14 o 
 -11   9   7     2107.45     2043.92     53.29 o 
  -9   9   7        3.34      -12.42     11.77 o 
  -7   9   7    11938.56    12070.10    203.30 o 
  -5   9   7      806.47      673.37     39.92 o 
  -3   9   7       34.30       31.63     13.77 o 
  -1   9   7       89.52      161.64     22.37 o 
   1   9   7       96.15       74.01     14.27 o 
   3   9   7      773.96      755.49     45.30 o 
   5   9   7      583.51      542.16     28.80 o 
   7   9   7     6737.17     7217.70    117.86 o 
   9   9   7      117.18       89.72     22.05 o 
 -16  10   7      390.35      519.55     67.83 o 
 -14  10   7      488.01      437.97     43.10 o 
 -12  10   7        6.28       -1.29     17.26 o 
 -10  10   7      650.91      787.05     43.12 o 
  -8  10   7       45.51       45.47     15.64 o 
  -6  10   7      494.37      503.91     35.94 o 
  -4  10   7     5976.50     6300.34    118.50 o 
  -2  10   7     3297.48     3343.97     98.99 o 
   0  10   7      162.20      194.70     25.34 o 
   2  10   7       25.18       54.91     20.20 o 
   4  10   7        6.15       27.50     16.16 o 
   6  10   7     2064.95     2085.84     61.70 o 
   8  10   7       36.05       27.21     18.43 o 
  10  10   7      325.80      377.76     34.32 o 
 -17  11   7       87.44       32.25     38.16 o 
 -15  11   7      255.50      215.16     35.70 o 
 -13  11   7       42.20       62.08     25.17 o 
 -11  11   7      414.82      437.48     46.59 o 
  -9  11   7     2595.22     2618.37     69.55 o 
  -7  11   7     1938.10     2016.05     66.92 o 
  -5  11   7     1032.60     1094.24     48.51 o 
  -3  11   7      635.90      619.20     46.79 o 
  -1  11   7       25.07        1.36     11.33 o 
   1  11   7      698.04      724.00     34.64 o 
   3  11   7     1744.18     1847.00     62.05 o 
   5  11   7     1477.43     1426.76     48.49 o 
   7  11   7       64.54       65.78     20.18 o 
   9  11   7       22.13        7.89     20.02 o 
 -16  12   7      111.09      208.04     37.43 o 
 -14  12   7      121.31      148.02     31.88 o 
 -12  12   7       35.01       32.04     19.82 o 
 -10  12   7      347.59      392.94     31.74 o 
  -8  12   7       63.17       83.01     23.12 o 
  -6  12   7      682.40      654.61     43.46 o 
  -4  12   7      108.34      110.54     18.01 o 
  -2  12   7       55.79       47.81     13.55 o 
   0  12   7      852.88      907.19     37.70 o 
   2  12   7      227.50      216.03     24.32 o 
   4  12   7       19.89       -0.25     22.45 o 
   6  12   7        1.45      -21.61     15.89 o 
   8  12   7       57.09       13.76     20.23 o 
 -15  13   7      171.08      201.30     36.50 o 
 -13  13   7      148.37      147.09     29.19 o 
 -11  13   7      716.20      721.17     59.52 o 
  -9  13   7      384.70      525.35     69.45 o 
  -7  13   7     1016.46      960.47     50.58 o 
  -5  13   7      132.01      120.28     25.18 o 
  -3  13   7      803.64      912.37     42.96 o 
  -1  13   7       36.94       34.28     15.02 o 
   1  13   7      175.26      197.95     24.15 o 
   3  13   7        0.29        4.71     16.62 o 
   5  13   7       44.29       32.00     19.64 o 
   7  13   7      343.34      271.12     29.62 o 
 -14  14   7        0.28       26.93     36.54 o 
 -12  14   7       12.28       39.20     27.16 o 
 -10  14   7     1609.24     1551.87     65.53 o 
  -8  14   7      232.11      240.10     33.29 o 
  -6  14   7       67.35       32.56     21.07 o 
  -4  14   7       22.10       44.54     17.46 o 
  -2  14   7      764.26      763.48     53.36 o 
   0  14   7      329.50      344.81     28.89 o 
   2  14   7      133.71       97.95     22.30 o 
   4  14   7       12.03       -5.67     18.54 o 
   6  14   7       11.82        3.93     18.46 o 
   8  14   7        0.17       13.34     25.04 o 
 -15  15   7      481.15      581.82     71.79 o 
 -13  15   7      646.53      812.43     90.67 o 
 -11  15   7       40.18       37.18     28.01 o 
  -9  15   7      259.35      283.49     35.30 o 
  -7  15   7       25.65       22.56     22.64 o 
  -5  15   7      159.27      144.07     35.61 o 
  -3  15   7     2309.93     2183.88     55.99 o 
  -1  15   7       83.07       43.86     18.67 o 
   1  15   7       65.55       68.01     20.74 o 
   3  15   7      600.63      614.52     41.32 o 
   5  15   7      129.88       88.84     25.55 o 
   7  15   7      267.88      269.29     35.45 o 
 -14  16   7     1031.58      974.87    100.02 o 
 -12  16   7      588.57      638.78     53.65 o 
 -10  16   7       20.76       14.74     28.24 o 
  -8  16   7      174.54      145.31     29.88 o 
  -6  16   7      785.04      738.93     52.32 o 
  -4  16   7     2282.28     2170.42     79.39 o 
  -2  16   7      115.95       90.30     18.93 o 
   0  16   7      415.61      411.31     32.78 o 
   2  16   7       28.83       51.87     20.90 o 
   4  16   7       72.38       78.26     24.91 o 
   6  16   7       14.92       48.93     28.71 o 
 -13  17   7       10.35       36.32     65.39 o 
 -11  17   7      157.57      129.15     33.12 o 
  -9  17   7      166.53      188.83     32.93 o 
  -7  17   7       18.68       39.81     25.66 o 
  -5  17   7      129.97      110.50     29.28 o 
  -3  17   7      197.50      232.75     24.75 o 
  -1  17   7       27.19       11.87     18.12 o 
   1  17   7       96.57      119.32     24.82 o 
   3  17   7      906.03      972.10     53.49 o 
   5  17   7        5.31        4.14     27.44 o 
 -12  18   7       45.23      100.23     91.20 o 
 -10  18   7       11.05       48.40     52.43 o 
  -8  18   7        0.80       10.76     25.96 o 
  -6  18   7        2.53       -5.77     22.51 o 
  -4  18   7      664.08      527.55     39.14 o 
  -2  18   7      298.76      216.10     25.90 o 
   0  18   7     1008.95     1010.75     50.95 o 
   2  18   7      105.62       71.89     24.77 o 
   4  18   7      141.26      132.57     34.16 o 
 -11  19   7       98.60       -9.91     54.84 o 
  -9  19   7      369.06      552.33    101.70 o 
  -7  19   7      539.01      479.64     59.80 o 
  -5  19   7       42.22       85.46     23.90 o 
  -3  19   7       49.27      103.51     25.55 o 
  -1  19   7      117.65       63.28     21.80 o 
   1  19   7      418.48      446.72     39.96 o 
   3  19   7        4.02       -1.93     34.85 o 
 -10  20   7      169.92      205.75     77.87 o 
  -8  20   7      101.37      144.25     67.63 o 
  -6  20   7      139.16      136.11     36.62 o 
  -4  20   7      512.78      285.10     67.20 o 
  -2  20   7      142.10      181.03     62.84 o 
   0  20   7      109.30       65.07     41.29 o 
   2  20   7      112.08       44.66     30.95 o 
  -7  21   7      227.37      240.63     45.85 o 
  -5  21   7       12.00       15.15     28.47 o 
  -3  21   7       31.28       25.15     71.33 o 
  -1  21   7        1.50       37.81     32.11 o 
 -18   0   8      773.19      712.63     75.64 o 
 -16   0   8      776.64      805.42    108.66 o 
 -14   0   8     7881.72     7804.05    359.72 o 
 -12   0   8     1872.90     1508.54     75.68 o 
 -10   0   8      308.43      385.54     60.52 o 
  -8   0   8     1483.39     1485.18     30.24 o 
  -6   0   8     1921.78     1717.64     76.33 o 
  -4   0   8   152482.45   168084.61   2843.48 o 
  -2   0   8     5118.47     5392.30    144.79 o 
   0   0   8     1661.99     1754.45     47.56 o 
   2   0   8      100.63       91.20     16.41 o 
   4   0   8      987.25      949.14     43.54 o 
   6   0   8      512.40      589.05     57.47 o 
   8   0   8       36.66       26.47     29.94 o 
  10   0   8     2951.34     3017.05    108.84 o 
 -19   1   8       16.09       -7.81     27.04 o 
 -17   1   8      743.68      580.98     46.96 o 
 -15   1   8     4198.77     4159.93    111.28 o 
 -13   1   8      713.96      641.02     41.12 o 
 -11   1   8      223.88      264.46     38.20 o 
  -9   1   8     2184.65     2371.10     35.65 o 
  -7   1   8     1860.13     1843.75     39.10 o 
  -5   1   8       14.63       22.27      9.45 o 
  -3   1   8    18999.32    22183.82    311.93 o 
  -1   1   8     3550.10     3560.45     66.28 o 
   1   1   8       29.94       33.51      8.72 o 
   3   1   8      312.83      424.64     23.13 o 
   5   1   8      404.52      400.19     24.51 o 
   7   1   8     4759.54     5074.10     91.79 o 
   9   1   8        5.21        2.16     16.65 o 
 -18   2   8       10.43      -11.18     25.16 o 
 -16   2   8      769.23      828.53     51.82 o 
 -14   2   8     1073.98      991.77     51.27 o 
 -12   2   8     1132.44     1097.21     55.10 o 
 -10   2   8      160.47      255.23     19.78 o 
  -8   2   8      223.42      292.09      9.32 o 
  -6   2   8     2884.01     2517.56     48.03 o 
  -4   2   8     7042.02     8259.09    131.31 o 
  -2   2   8       33.39       38.81      9.08 o 
   0   2   8      915.99      952.51     36.88 o 
   2   2   8     1845.43     1818.85     59.14 o 
   4   2   8      177.77      182.28     16.75 o 
   6   2   8      156.31      118.94     19.59 o 
   8   2   8      540.62      558.18     33.22 o 
  10   2   8        0.18       26.89     19.85 o 
 -19   3   8       30.80       24.83     28.78 o 
 -17   3   8       57.44       69.40     26.79 o 
 -15   3   8     1251.29     1242.56     64.37 o 
 -13   3   8        4.99       -6.29     20.59 o 
 -11   3   8        1.47      -21.56     18.21 o 
  -9   3   8       31.90       49.14     16.65 o 
  -7   3   8      592.83      504.64     14.87 o 
  -5   3   8      614.62      986.05     39.32 o 
  -3   3   8      912.07     1087.19     40.54 o 
  -1   3   8       10.80       -3.30      7.37 o 
   1   3   8      177.60      155.16     13.72 o 
   3   3   8      154.86      258.93     18.05 o 
   5   3   8      160.04      151.95     16.35 o 
   7   3   8     1172.83     1144.41     44.52 o 
   9   3   8       51.62       21.26     17.27 o 
 -18   4   8       24.20       45.88     27.04 o 
 -16   4   8       18.92       86.17     40.30 o 
 -14   4   8     1850.26     1822.69     88.96 o 
 -12   4   8      255.10      197.07     30.04 o 
 -10   4   8       99.47      125.79     21.24 o 
  -8   4   8        2.46        2.10      7.35 o 
  -6   4   8       82.71       45.59      7.05 o 
  -4   4   8      634.31      716.69     21.23 o 
  -2   4   8       46.38       37.63      7.58 o 
   0   4   8      736.27      785.95     24.26 o 
   2   4   8     1014.69      992.82     46.63 o 
   4   4   8        7.08       21.46     11.19 o 
   6   4   8       51.76       29.94     15.61 o 
   8   4   8      189.03      208.99     27.30 o 
  10   4   8      120.32      121.17     22.98 o 
 -19   5   8      104.05       64.62     55.84 o 
 -17   5   8       10.27        4.18     28.40 o 
 -15   5   8      202.90      253.34     43.76 o 
 -13   5   8      798.85      962.72     45.67 o 
 -11   5   8      947.49      952.23     37.54 o 
  -9   5   8        1.53       15.39     18.50 o 
  -7   5   8       16.38       10.88      8.08 o 
  -5   5   8      278.62      296.32     16.92 o 
  -3   5   8      190.39      189.19     12.54 o 
  -1   5   8       55.74       32.33     10.76 o 
   1   5   8      103.86      256.80     38.36 o 
   3   5   8      156.70      158.64     15.79 o 
   5   5   8      527.44      511.16     29.67 o 
   7   5   8      123.15       84.81     16.76 o 
   9   5   8       18.60        3.81     16.96 o 
 -18   6   8       43.92       33.40     49.64 o 
 -16   6   8      238.10      231.61     38.55 o 
 -14   6   8     1196.63     1133.51     60.32 o 
 -12   6   8      269.07      381.46     46.57 o 
 -10   6   8      635.52      752.99     67.95 o 
  -8   6   8     1173.61     1412.16     61.45 o 
  -6   6   8     1158.71     1074.51     29.63 o 
  -4   6   8       10.43        6.40      8.21 o 
  -2   6   8     3775.01     3815.88     87.26 o 
   0   6   8     3462.48     3565.69     95.44 o 
   2   6   8       24.56       12.75     10.39 o 
   4   6   8       45.12       49.00     13.34 o 
   6   6   8     2143.59     2555.41     58.57 o 
   8   6   8      305.70      273.42     23.60 o 
  10   6   8        9.36       23.31     19.41 o 
 -17   7   8        0.56      -24.59     26.79 o 
 -15   7   8      737.73      683.04     55.07 o 
 -13   7   8     1731.79     1583.57     56.84 o 
 -11   7   8      750.51      783.93     35.41 o 
  -9   7   8      115.58      333.57     35.98 o 
  -7   7   8      515.63      547.03     32.91 o 
  -5   7   8      488.47      446.00     16.31 o 
  -3   7   8       38.64       31.95     13.00 o 
  -1   7   8      127.61      129.26     16.33 o 
   1   7   8        0.15       26.92     12.81 o 
   3   7   8      158.58      180.96     17.05 o 
   5   7   8      907.51     1035.24     44.97 o 
   7   7   8       86.19       71.67     18.49 o 
   9   7   8        8.57        6.84     19.61 o 
 -18   8   8       49.52       17.47     33.11 o 
 -16   8   8      488.65      411.38     58.41 o 
 -14   8   8      949.21     1043.04     51.63 o 
 -12   8   8      171.96      174.77     21.00 o 
 -10   8   8     1118.19     1071.32     37.42 o 
  -8   8   8       98.45       44.43     29.27 o 
  -6   8   8     1967.01     1964.84     46.32 o 
  -4   8   8     1479.46     1717.13     81.31 o 
  -2   8   8     2671.91     2977.21    101.00 o 
   0   8   8      296.16      313.22     28.01 o 
   2   8   8      167.78      200.91     20.41 o 
   4   8   8        0.53        3.51     14.03 o 
   6   8   8      313.30      310.69     24.91 o 
   8   8   8      240.66      198.16     24.47 o 
 -17   9   8       72.78       18.27     38.51 o 
 -15   9   8      126.71      146.86     29.99 o 
 -13   9   8     1300.42     1193.17     56.73 o 
 -11   9   8      140.61      143.62     21.75 o 
  -9   9   8       73.21       55.29     16.15 o 
  -7   9   8       98.20      115.04     18.17 o 
  -5   9   8      773.54      967.18     45.69 o 
  -3   9   8       46.88       37.96     21.32 o 
  -1   9   8       97.40       94.82     19.00 o 
   1   9   8       26.70       43.45     14.59 o 
   3   9   8      162.21      181.77     20.40 o 
   5   9   8      122.29      114.91     19.77 o 
   7   9   8      103.80       86.48     21.69 o 
   9   9   8        0.42       -4.75     20.52 o 
 -16  10   8      713.59      702.48    198.19 o 
 -14  10   8      109.69      117.71     29.54 o 
 -12  10   8      364.70      319.60     30.26 o 
 -10  10   8      722.17      858.77     56.33 o 
  -8  10   8        2.67        4.31     13.86 o 
  -6  10   8      264.22      235.30     51.28 o 
  -4  10   8      367.01      357.02     26.53 o 
  -2  10   8      637.07      591.74     37.85 o 
   0  10   8        8.88      -10.66     11.57 o 
   2  10   8       41.27       29.32     14.96 o 
   4  10   8      101.66       58.49     18.16 o 
   6  10   8      549.55      543.78     35.78 o 
   8  10   8      199.41      200.03     33.42 o 
 -17  11   8       53.04       41.60     38.05 o 
 -15  11   8       53.46       55.45     33.09 o 
 -13  11   8      551.96      578.43     40.27 o 
 -11  11   8       76.92       74.44     21.47 o 
  -9  11   8      236.53      301.26     28.40 o 
  -7  11   8      115.38      154.16     30.16 o 
  -5  11   8      887.84      916.37     40.41 o 
  -3  11   8      407.63      397.65     32.16 o 
  -1  11   8       11.53       -0.25     13.24 o 
   1  11   8       82.59       64.19     16.73 o 
   3  11   8        6.24       -8.56     16.21 o 
   5  11   8      428.90      474.91     34.03 o 
   7  11   8      147.37      126.51     24.36 o 
 -16  12   8       20.95       90.21     32.84 o 
 -14  12   8       30.26       33.21     26.40 o 
 -12  12   8      166.30      129.47     24.58 o 
 -10  12   8       72.44       51.81     20.84 o 
  -8  12   8      318.62      402.38     39.17 o 
  -6  12   8      979.55     1108.72     52.05 o 
  -4  12   8     3106.22     3378.32     80.72 o 
  -2  12   8      580.39      609.06     39.46 o 
   0  12   8     1305.94     1348.96     46.33 o 
   2  12   8     1444.59     1550.73     53.11 o 
   4  12   8       15.36       10.34     19.08 o 
   6  12   8      135.61       86.05     22.50 o 
   8  12   8       27.32       52.71     26.77 o 
 -15  13   8        1.52       30.48     27.72 o 
 -13  13   8       12.38        5.14     21.36 o 
 -11  13   8      378.85      360.18     39.34 o 
  -9  13   8     9471.49     9178.95    200.16 o 
  -7  13   8      790.92      882.26     64.99 o 
  -5  13   8        3.47        8.87     20.09 o 
  -3  13   8      432.61      464.28     33.66 o 
  -1  13   8      168.62      213.18     23.36 o 
   1  13   8     3210.71     3473.07     93.09 o 
   3  13   8      455.31      451.39     45.57 o 
   5  13   8      726.02      651.19     39.79 o 
   7  13   8       22.51       35.65     21.94 o 
 -14  14   8       70.88       92.19     33.67 o 
 -12  14   8       14.77       30.48     25.59 o 
 -10  14   8      496.64      514.83     45.24 o 
  -8  14   8      107.22      125.74     32.48 o 
  -6  14   8       73.50      103.04     26.39 o 
  -4  14   8      586.62      676.85     49.57 o 
  -2  14   8      817.65      851.08     64.42 o 
   0  14   8       82.26       52.25     19.40 o 
   2  14   8     2853.69     2972.16     79.33 o 
   4  14   8       14.45       37.92     21.69 o 
   6  14   8        0.09      -14.50     20.15 o 
 -15  15   8       41.32       44.85     41.62 o 
 -13  15   8       70.34      133.97     47.35 o 
 -11  15   8      243.74      172.26     33.56 o 
  -9  15   8     2069.60     2371.28     84.28 o 
  -7  15   8       23.51       34.36     24.63 o 
  -5  15   8      235.47      176.78     31.53 o 
  -3  15   8     1742.25     1841.95     52.73 o 
  -1  15   8      792.81      872.66     45.89 o 
   1  15   8      411.33      413.12     49.57 o 
   3  15   8       82.00       93.09     24.64 o 
   5  15   8       50.82       63.82     29.33 o 
 -14  16   8       70.56      114.26     55.94 o 
 -12  16   8      211.49      271.42     50.19 o 
 -10  16   8      357.81      449.32     63.44 o 
  -8  16   8        0.26       10.37     23.74 o 
  -6  16   8      520.93      531.87     76.51 o 
  -4  16   8     1028.47     1239.05     50.65 o 
  -2  16   8      441.52      429.21     31.65 o 
   0  16   8       83.68       84.48     22.90 o 
   2  16   8     2092.84     2066.66     78.32 o 
   4  16   8       20.84       17.23     23.40 o 
 -13  17   8        0.08       22.34     53.73 o 
 -11  17   8        4.64       27.55     28.53 o 
  -9  17   8     2039.26     1726.97     75.01 o 
  -7  17   8       41.84       62.78     27.94 o 
  -5  17   8      181.24      205.38     34.69 o 
  -3  17   8       92.68       75.18     22.41 o 
  -1  17   8       11.74        4.13     20.38 o 
   1  17   8      912.06      836.75     49.19 o 
   3  17   8        8.62       42.01     24.52 o 
 -12  18   8       16.63      164.57     50.31 o 
 -10  18   8       66.77      123.32     33.58 o 
  -8  18   8      478.22      461.87     47.48 o 
  -6  18   8       20.34       25.01     27.40 o 
  -4  18   8      821.29      848.01     48.88 o 
  -2  18   8       25.98       21.47     20.99 o 
   0  18   8      348.03      322.07     34.35 o 
   2  18   8       15.81      -16.67     21.63 o 
 -11  19   8      129.28      241.74     52.06 o 
  -9  19   8      117.96      181.98     36.12 o 
  -7  19   8      339.17      367.30     45.34 o 
  -5  19   8       47.46       61.75     23.19 o 
  -3  19   8      182.86      203.67     30.89 o 
  -1  19   8      126.35      101.30     25.08 o 
   1  19   8        0.05        5.89     25.97 o 
  -8  20   8        9.66      -29.48     59.61 o 
  -6  20   8      198.96      186.82     34.37 o 
  -4  20   8      164.79       90.97     29.09 o 
  -2  20   8      663.17      748.97    117.65 o 
   0  20   8       24.57       51.60     30.71 o 
  -5  21   8      441.75      351.70    129.01 o 
  -3  21   8       38.41       53.15     34.97 o 
 -19   1   9       42.83       56.05     30.28 o 
 -17   1   9       53.20       22.62     24.64 o 
 -15   1   9       19.99       82.36     23.24 o 
 -13   1   9     1072.83     1108.28     68.36 o 
 -11   1   9       16.54       19.11     13.22 o 
  -9   1   9      346.18      281.35     12.14 o 
  -7   1   9      345.96      383.49     18.40 o 
  -5   1   9     4420.42     4976.25     73.94 o 
  -3   1   9     2066.00     1993.93     41.90 o 
  -1   1   9       51.28       20.60      8.88 o 
   1   1   9     3133.88     3360.81     65.93 o 
   3   1   9      643.41      560.75     28.48 o 
   5   1   9      265.03      222.30     28.17 o 
   7   1   9      391.78      398.48     28.97 o 
   9   1   9      146.86      161.65     23.96 o 
 -18   2   9      233.93      197.26     35.32 o 
 -16   2   9      443.37      381.96     54.18 o 
 -14   2   9      718.52      723.39     45.40 o 
 -12   2   9      130.01      146.12     22.10 o 
 -10   2   9      615.31      604.25     26.38 o 
  -8   2   9       26.77       18.48      6.46 o 
  -6   2   9      219.05      258.09     15.46 o 
  -4   2   9      426.18      441.31     22.72 o 
  -2   2   9      406.69      381.43     25.68 o 
   0   2   9      106.63      118.34     11.88 o 
   2   2   9     2073.64     2251.74     78.28 o 
   4   2   9       13.54       20.47     12.44 o 
   6   2   9       63.06       82.31     18.32 o 
   8   2   9      437.93      361.58     29.32 o 
 -19   3   9      223.15      171.27     36.73 o 
 -17   3   9      119.91       52.84     26.05 o 
 -15   3   9        9.94       39.53     21.46 o 
 -13   3   9       19.03       49.67     43.28 o 
 -11   3   9     1896.42     1915.20     47.16 o 
  -9   3   9    10516.54    10912.98    146.26 o 
  -7   3   9     2434.52     2404.88     42.19 o 
  -5   3   9     2199.60     2188.97     41.52 o 
  -3   3   9      245.77      211.28     18.56 o 
  -1   3   9      886.41      881.15     49.38 o 
   1   3   9     3416.42     3456.92     80.14 o 
   3   3   9        3.59       14.41     11.60 o 
   5   3   9      267.43      234.08     21.18 o 
   7   3   9        0.23       13.76     17.40 o 
   9   3   9      139.61      116.35     22.91 o 
 -18   4   9       15.48       43.83     27.02 o 
 -16   4   9       38.91       23.56     29.48 o 
 -14   4   9     1020.12      911.69     58.35 o 
 -12   4   9        0.01        7.77     13.09 o 
 -10   4   9       23.42       37.33     12.48 o 
  -8   4   9       42.71       28.20     11.26 o 
  -6   4   9      655.25      620.50     20.03 o 
  -4   4   9      954.78      993.79     36.08 o 
  -2   4   9        0.36       -3.36      8.86 o 
   0   4   9     1628.90     1667.80     39.26 o 
   2   4   9     1168.91     1215.78     47.58 o 
   4   4   9        0.02        8.30     13.42 o 
   6   4   9        7.53       10.97     15.25 o 
   8   4   9        1.96       18.27     19.20 o 
 -19   5   9        0.08       -0.68     27.83 o 
 -17   5   9        0.85      -36.77     26.38 o 
 -15   5   9       12.81       -1.85     23.85 o 
 -13   5   9       62.14       51.27     18.95 o 
 -11   5   9      130.18       96.70     15.71 o 
  -9   5   9        2.10       17.41     11.70 o 
  -7   5   9      788.78      754.24     27.36 o 
  -5   5   9       12.04       10.53      8.32 o 
  -3   5   9        6.36        3.14      9.92 o 
  -1   5   9        6.61       -2.29      8.75 o 
   1   5   9      119.53       83.60     17.78 o 
   3   5   9      394.46      416.67     28.43 o 
   5   5   9       44.17       18.65     14.64 o 
   7   5   9      155.41      138.19     21.95 o 
   9   5   9       14.28       14.51     20.89 o 
 -18   6   9       83.64       54.70     33.71 o 
 -16   6   9       12.00      -27.23     25.38 o 
 -14   6   9      756.28      694.91     51.92 o 
 -12   6   9      152.20      160.58     21.35 o 
 -10   6   9      947.10     1010.24     35.13 o 
  -8   6   9      331.94      255.72     21.07 o 
  -6   6   9       18.13        9.90      9.14 o 
  -4   6   9        0.04       -1.98      8.76 o 
  -2   6   9      554.22      480.21     29.71 o 
   0   6   9      373.72      307.22     27.12 o 
   2   6   9     1019.20     1149.32     37.75 o 
   4   6   9      217.47      194.15     21.54 o 
   6   6   9       20.12       18.98     15.91 o 
   8   6   9       15.50       17.19     20.53 o 
 -17   7   9        2.23      -22.16     28.72 o 
 -15   7   9      127.60       55.59     34.72 o 
 -13   7   9      711.90      708.35     66.18 o 
 -11   7   9      138.26      165.98     19.43 o 
  -9   7   9     2125.00     2124.19     51.19 o 
  -7   7   9      858.95      991.29     35.27 o 
  -5   7   9      281.14      388.94     21.23 o 
  -3   7   9      202.58      181.46     23.39 o 
  -1   7   9      343.24      360.08     41.20 o 
   1   7   9       91.37       88.56     14.61 o 
   3   7   9       84.21       97.88     16.74 o 
   5   7   9     1683.12     1820.88     49.56 o 
   7   7   9      410.45      427.43     36.59 o 
 -18   8   9       51.62       -8.68     36.70 o 
 -16   8   9        2.36      -33.76     47.54 o 
 -14   8   9     4663.07     5278.41    120.17 o 
 -12   8   9       11.16       -6.11     15.20 o 
 -10   8   9      347.34      417.67     26.65 o 
  -8   8   9     2239.98     2502.71     56.73 o 
  -6   8   9        6.79       46.12     16.19 o 
  -4   8   9      211.02      273.32     25.11 o 
  -2   8   9       24.41       15.89     15.39 o 
   0   8   9      855.31      902.19     34.93 o 
   2   8   9      361.14      334.12     27.09 o 
   4   8   9      389.71      391.85     28.62 o 
   6   8   9      275.78      330.07     30.57 o 
   8   8   9       36.10       59.26     23.27 o 
 -17   9   9       31.29       64.08     39.25 o 
 -15   9   9     1218.51     1096.07     90.62 o 
 -13   9   9      489.33      529.05     37.30 o 
 -11   9   9     3229.02     3548.51    109.21 o 
  -9   9   9      153.18      145.29     21.20 o 
  -7   9   9       26.53       40.56     15.86 o 
  -5   9   9      981.22     1141.28     41.48 o 
  -3   9   9     1291.54     1380.46     51.73 o 
  -1   9   9     3849.06     4023.36     82.54 o 
   1   9   9      148.97      156.00     20.10 o 
   3   9   9     1500.84     1654.91     50.20 o 
   5   9   9        8.19       -1.01     16.94 o 
   7   9   9      157.11      153.53     25.94 o 
 -16  10   9      222.85      256.64     48.85 o 
 -14  10   9     3828.98     3764.79     98.30 o 
 -12  10   9       10.75       11.51     18.63 o 
 -10  10   9       53.82       30.12     17.30 o 
  -8  10   9       13.53       13.22     15.27 o 
  -6  10   9     1544.53     1693.89     61.53 o 
  -4  10   9     2849.88     3258.02     77.44 o 
  -2  10   9      106.23       95.63     16.75 o 
   0  10   9      300.55      261.44     38.43 o 
   2  10   9       89.13       76.45     19.41 o 
   4  10   9        6.86       -6.89     16.38 o 
   6  10   9       33.35       45.78     21.07 o 
 -17  11   9       55.30       28.81     40.16 o 
 -15  11   9      280.14      272.95     38.43 o 
 -13  11   9      583.87      572.51     40.37 o 
 -11  11   9     1727.54     1863.52     92.56 o 
  -9  11   9     1119.22     1314.64     50.40 o 
  -7  11   9      298.17      309.23     34.67 o 
  -5  11   9      279.44      246.35     36.19 o 
  -3  11   9      266.44      290.19     30.28 o 
  -1  11   9      133.36      145.60     22.39 o 
   1  11   9      780.94      849.14     41.13 o 
   3  11   9      817.49      817.80     44.82 o 
   5  11   9        2.27       -6.71     18.36 o 
   7  11   9      187.84      119.99     25.29 o 
 -16  12   9        4.63        2.46     33.63 o 
 -14  12   9       80.99       90.55     25.08 o 
 -12  12   9     1018.14      877.91     49.08 o 
 -10  12   9        9.20       45.24     20.47 o 
  -8  12   9       12.45       12.75     20.22 o 
  -6  12   9       41.38       13.33     20.43 o 
  -4  12   9        5.78       35.53     17.99 o 
  -2  12   9      950.35     1116.84     52.12 o 
   0  12   9      186.45      192.57     23.73 o 
   2  12   9      292.14      295.32     29.54 o 
   4  12   9       25.35       34.34     20.44 o 
   6  12   9       11.29       19.74     21.37 o 
 -15  13   9      223.49      213.98     38.21 o 
 -13  13   9       20.42       68.35     23.67 o 
 -11  13   9        3.44       -9.36     31.63 o 
  -9  13   9       73.49      133.21     29.73 o 
  -7  13   9      285.02      268.25     34.38 o 
  -5  13   9     2176.94     2371.23     80.44 o 
  -3  13   9       71.11       63.88     21.69 o 
  -1  13   9      341.05      325.92     28.23 o 
   1  13   9       25.29       25.93     27.62 o 
   3  13   9      553.49      541.19     39.77 o 
   5  13   9      261.18      240.33     32.65 o 
 -14  14   9      180.33      182.32     40.30 o 
 -12  14   9        0.17       -0.15     32.76 o 
 -10  14   9      471.50      436.52     43.59 o 
  -8  14   9      159.32      185.70     33.18 o 
  -6  14   9       19.96       11.93     22.41 o 
  -4  14   9      280.89      298.48     55.50 o 
  -2  14   9        3.77        4.11     16.20 o 
   0  14   9       22.29        2.14     24.19 o 
   2  14   9       29.83       66.85     23.47 o 
   4  14   9       61.15       82.33     25.35 o 
 -13  15   9      222.30      204.96     37.48 o 
 -11  15   9      127.74      152.63     33.21 o 
  -9  15   9       14.08       63.60     28.73 o 
  -7  15   9      134.41      117.90     29.74 o 
  -5  15   9      404.17      402.89     42.40 o 
  -3  15   9        7.78       14.18     19.28 o 
  -1  15   9       17.87        1.05     18.48 o 
   1  15   9        0.88       -5.20     20.21 o 
   3  15   9      164.86      126.29     27.73 o 
 -14  16   9      368.25      359.35     97.00 o 
 -12  16   9      150.21      121.22     33.70 o 
 -10  16   9        2.66        9.93     27.15 o 
  -8  16   9       33.26       39.31     26.78 o 
  -6  16   9       29.60       40.97     28.19 o 
  -4  16   9     2713.66     2810.28     77.32 o 
  -2  16   9      307.75      347.71     36.34 o 
   0  16   9        0.34       -9.59     20.38 o 
   2  16   9      164.81      153.92     30.03 o 
   4  16   9      260.48      241.62     35.22 o 
 -13  17   9        6.93       29.41     38.09 o 
 -11  17   9      175.72      152.36     60.31 o 
  -9  17   9      228.92      325.16     42.62 o 
  -7  17   9      364.70      393.72     46.13 o 
  -5  17   9       67.43       85.40     23.17 o 
  -3  17   9      619.16      515.06     39.97 o 
  -1  17   9        7.66       23.27     21.65 o 
   1  17   9        6.42       -7.89     21.56 o 
   3  17   9       73.73       30.22     26.23 o 
 -10  18   9      768.17      686.79     58.25 o 
  -8  18   9       40.82       73.41     32.12 o 
  -6  18   9       18.46       30.21     29.62 o 
  -4  18   9      131.85      174.83     28.67 o 
  -2  18   9        2.21      -13.38     20.71 o 
   0  18   9       16.16       20.22     23.31 o 
  -9  19   9      528.38      566.84     55.49 o 
  -7  19   9       35.63       66.16     32.55 o 
  -5  19   9      257.01      266.71     32.63 o 
  -3  19   9      179.18      203.45     33.31 o 
  -1  19   9        1.45       -7.28     23.11 o 
  -6  20   9        7.19       12.43     21.19 o 
  -4  20   9      256.14      175.10     32.14 o 
 -18   0  10      606.85      856.87    136.20 o 
 -16   0  10     5283.85     5501.86    184.06 o 
 -14   0  10     3167.81     3095.47    121.23 o 
 -12   0  10       46.84       38.05     24.31 o 
 -10   0  10      105.09       66.97     29.22 o 
  -8   0  10     1742.05     1659.20    111.29 o 
  -6   0  10      862.87      972.03     37.74 o 
  -4   0  10     5166.09     4655.57    107.33 o 
  -2   0  10     4727.12     5689.38    125.96 o 
   0   0  10      182.05      157.69     36.71 o 
   2   0  10     4102.58     4229.79    104.08 o 
   4   0  10      366.96      395.06     42.60 o 
   6   0  10     1182.82     1244.20     85.13 o 
   8   0  10       34.76       62.68     36.39 o 
 -19   1  10       33.77      -13.42     26.32 o 
 -17   1  10     1011.64      930.03     56.93 o 
 -15   1  10      560.20      537.01     41.34 o 
 -13   1  10        6.23       -1.43     16.64 o 
 -11   1  10     2354.17     2349.80     47.05 o 
  -9   1  10      410.37      411.48     19.20 o 
  -7   1  10       24.47       42.84     10.53 o 
  -5   1  10       91.81      144.71     13.38 o 
  -3   1  10       26.00       38.63     11.37 o 
  -1   1  10       35.50       19.67     13.34 o 
   1   1  10      189.35      140.58     15.99 o 
   3   1  10       69.80       93.89     16.32 o 
   5   1  10     1103.65     1002.16     44.99 o 
   7   1  10     1664.41     1668.17     61.81 o 
 -18   2  10       29.20       58.21     29.26 o 
 -16   2  10       62.75       43.80     25.07 o 
 -14   2  10       14.25       11.71     21.59 o 
 -12   2  10     1139.22     1072.63     38.54 o 
 -10   2  10        0.53        0.99      8.68 o 
  -8   2  10      572.51      468.40     20.83 o 
  -6   2  10      484.38      445.73     20.93 o 
  -4   2  10      124.42      108.03     16.52 o 
  -2   2  10     2119.99     2441.16     64.41 o 
   0   2  10       65.11       80.85     12.45 o 
   2   2  10       55.31       71.29     15.47 o 
   4   2  10        7.42       15.37     14.77 o 
   6   2  10       28.35       39.32     20.98 o 
   8   2  10      129.86      133.30     25.99 o 
 -19   3  10        0.09       10.52     28.52 o 
 -17   3  10      231.43      137.56     29.57 o 
 -15   3  10       39.19       10.22     26.01 o 
 -13   3  10       39.45       37.31     15.78 o 
 -11   3  10       70.89       51.48     14.56 o 
  -9   3  10      116.48      117.98     15.57 o 
  -7   3  10       26.82       11.38      9.27 o 
  -5   3  10        5.49        4.89      9.42 o 
  -3   3  10        0.21      -20.51     10.26 o 
  -1   3  10        3.07       -0.58     11.71 o 
   1   3  10       10.14        1.35     11.15 o 
   3   3  10       19.55        5.81     13.25 o 
   5   3  10        2.09       -2.74     15.86 o 
   7   3  10       49.56       15.46     23.96 o 
 -18   4  10       16.46       71.19     28.78 o 
 -16   4  10       77.22      111.69     27.61 o 
 -14   4  10        0.14       16.63     23.34 o 
 -12   4  10      226.09      256.23     24.36 o 
 -10   4  10       31.92       31.00     16.53 o 
  -8   4  10       26.79       14.22     10.03 o 
  -6   4  10      822.88      865.29     24.43 o 
  -4   4  10     1366.84     1380.24     34.62 o 
  -2   4  10      403.01      333.67     23.40 o 
   0   4  10      343.79      348.09     20.92 o 
   2   4  10      125.40      154.11     17.86 o 
   4   4  10        9.81      -12.18     15.97 o 
   6   4  10      530.50      622.53     42.15 o 
   8   4  10        0.04      -11.28     21.42 o 
 -19   5  10      186.87      143.08     36.90 o 
 -17   5  10       83.68      105.87     34.46 o 
 -15   5  10      971.99     1121.93     62.04 o 
 -13   5  10      607.15      552.33     35.58 o 
 -11   5  10      156.37      203.81     19.92 o 
  -9   5  10     1272.22     1292.53     38.42 o 
  -7   5  10      496.62      471.94     24.01 o 
  -5   5  10        0.05        5.49      8.75 o 
  -3   5  10       37.23       30.89     12.25 o 
  -1   5  10       49.13       38.09     13.16 o 
   1   5  10      140.90      147.26     17.37 o 
   3   5  10       23.14       25.54     14.68 o 
   5   5  10      347.15      350.91     29.89 o 
   7   5  10       20.22       51.51     27.48 o 
 -18   6  10      128.86      149.60     39.58 o 
 -16   6  10        1.23        9.01     28.38 o 
 -14   6  10     1764.85     1793.25     60.89 o 
 -12   6  10      304.03      310.27     24.73 o 
 -10   6  10       21.57       41.36     14.33 o 
  -8   6  10      288.15      327.42     22.38 o 
  -6   6  10     1375.35     1543.88     58.35 o 
  -4   6  10     1090.13     1049.83     32.71 o 
  -2   6  10      248.99      268.26     26.04 o 
   0   6  10       15.07       14.31     11.60 o 
   2   6  10       24.38       31.98     13.96 o 
   4   6  10      142.51      148.84     21.11 o 
   6   6  10      419.22      473.55     34.62 o 
 -17   7  10      130.01       88.81     31.44 o 
 -15   7  10      986.16      923.82     91.22 o 
 -13   7  10       21.78       21.71     18.46 o 
 -11   7  10       61.58       46.16     14.32 o 
  -9   7  10      198.68      195.49     19.51 o 
  -7   7  10      715.98      761.91     37.88 o 
  -5   7  10        0.02        6.99     10.29 o 
  -3   7  10      274.97      259.77     25.79 o 
  -1   7  10      241.64      243.26     20.24 o 
   1   7  10       51.92       29.17     13.76 o 
   3   7  10       81.95      107.32     18.50 o 
   5   7  10      340.31      372.13     32.20 o 
   7   7  10      295.13      287.07     34.55 o 
 -18   8  10      134.45      243.53     53.43 o 
 -16   8  10      843.55      935.57     81.75 o 
 -14   8  10      380.86      385.88     39.42 o 
 -12   8  10       12.34        9.19     16.94 o 
 -10   8  10       60.79       63.82     18.12 o 
  -8   8  10       36.51       53.65     16.73 o 
  -6   8  10      724.09      798.39     37.20 o 
  -4   8  10     2248.28     2403.93    118.97 o 
  -2   8  10      525.97      642.35     28.89 o 
   0   8  10      345.47      321.00     25.00 o 
   2   8  10        0.04        7.18     15.61 o 
   4   8  10       15.94       23.45     17.00 o 
   6   8  10      199.64      183.86     27.62 o 
 -17   9  10       79.64       95.05     43.21 o 
 -15   9  10      610.17      750.31     69.97 o 
 -13   9  10       66.99       54.32     37.43 o 
 -11   9  10       36.16       38.83     17.91 o 
  -9   9  10       72.19       80.55     19.17 o 
  -7   9  10       83.81       99.01     19.62 o 
  -5   9  10      321.41      329.76     26.78 o 
  -3   9  10       35.09       39.36     18.44 o 
  -1   9  10      367.71      284.57     23.44 o 
   1   9  10        5.09      -10.93     14.84 o 
   3   9  10        2.68       -0.85     16.32 o 
   5   9  10      193.20      146.67     24.71 o 
 -16  10  10       89.20      144.34     42.18 o 
 -14  10  10       17.33       53.97     25.88 o 
 -12  10  10      571.69      628.93     41.14 o 
 -10  10  10       29.62        1.65     17.08 o 
  -8  10  10      440.72      426.78     57.72 o 
  -6  10  10      312.50      256.15     31.54 o 
  -4  10  10      384.35      355.98     31.36 o 
  -2  10  10     1131.26     1233.50     48.70 o 
   0  10  10      771.30      834.67     62.47 o 
   2  10  10      125.84      136.11     24.89 o 
   4  10  10      298.19      301.16     29.70 o 
   6  10  10      523.94      480.88     37.32 o 
 -17  11  10       68.06       55.92    106.46 o 
 -15  11  10      483.88      328.06     35.84 o 
 -13  11  10      137.60      106.05     25.41 o 
 -11  11  10      657.13      810.87     46.28 o 
  -9  11  10       14.75       -1.58     17.81 o 
  -7  11  10      440.89      446.74     39.85 o 
  -5  11  10      147.72      195.47     30.56 o 
  -3  11  10       30.39       60.96     22.20 o 
  -1  11  10      354.95      363.37     28.41 o 
   1  11  10        1.24       20.94     17.94 o 
   3  11  10      156.58      192.94     28.69 o 
   5  11  10      250.56      170.05     44.51 o 
 -16  12  10      192.49      159.66     43.20 o 
 -14  12  10      961.08     1142.16     57.22 o 
 -12  12  10      277.18      274.48     35.68 o 
 -10  12  10      121.09      143.17     30.24 o 
  -8  12  10        4.60       35.84     24.61 o 
  -6  12  10      225.82      169.83     28.64 o 
  -4  12  10      147.93      125.03     28.12 o 
  -2  12  10      134.93      145.29     30.95 o 
   0  12  10     1495.21     1597.11     54.97 o 
   2  12  10     1483.88     1481.93     56.18 o 
   4  12  10       75.48       93.99     23.91 o 
 -15  13  10        1.16       52.59     26.39 o 
 -13  13  10       24.44        2.93     23.02 o 
 -11  13  10     3116.06     3015.31    130.75 o 
  -9  13  10     3201.57     3317.57    102.03 o 
  -7  13  10      244.08      171.47     31.62 o 
  -5  13  10       17.24       68.07     26.66 o 
  -3  13  10        2.35      -18.99     20.81 o 
  -1  13  10      740.72      728.89     62.37 o 
   1  13  10     2457.95     2569.98     74.04 o 
   3  13  10       86.16       43.63     22.18 o 
 -14  14  10        4.53        5.04     28.68 o 
 -12  14  10      127.10      170.82     33.98 o 
 -10  14  10      110.87      157.49     33.54 o 
  -8  14  10      346.53      350.70     41.41 o 
  -6  14  10       11.05       -1.25     23.76 o 
  -4  14  10        0.19       14.32     24.03 o 
  -2  14  10       81.50       59.98     19.50 o 
   0  14  10      359.29      250.19     30.67 o 
   2  14  10      166.76      148.35     28.68 o 
   4  14  10       40.21       40.03     24.23 o 
 -13  15  10       86.57      114.20     34.12 o 
 -11  15  10        6.82       16.34     27.44 o 
  -9  15  10      372.11      302.91     41.46 o 
  -7  15  10      831.31      799.25     75.25 o 
  -5  15  10      365.54      382.52     44.15 o 
  -3  15  10      552.36      471.09     36.97 o 
  -1  15  10     1017.11     1219.55     61.38 o 
   1  15  10        1.37        7.68     22.14 o 
   3  15  10       12.11        8.62     24.58 o 
 -12  16  10       14.79       50.36     31.72 o 
 -10  16  10       56.33       21.26     28.45 o 
  -8  16  10       95.48       90.68     33.12 o 
  -6  16  10     1752.18     1886.53     80.11 o 
  -4  16  10     1112.75     1287.21     59.55 o 
  -2  16  10        0.58       24.50     21.97 o 
   0  16  10      225.86      190.80     29.87 o 
   2  16  10       26.97       10.13     25.91 o 
 -11  17  10       62.56       20.15     45.38 o 
  -9  17  10       92.85      105.16     34.28 o 
  -7  17  10       15.85      -18.45     26.58 o 
  -5  17  10      139.26       91.74     24.61 o 
  -3  17  10      442.97      425.04     53.10 o 
  -1  17  10       15.15      -11.61     26.83 o 
   1  17  10        3.67      -44.03     34.14 o 
 -10  18  10       73.34      119.27     36.34 o 
  -8  18  10       66.94       84.25     35.01 o 
  -6  18  10        0.08       12.16     22.94 o 
  -4  18  10        2.32       19.87     22.49 o 
  -2  18  10      242.14      247.22     34.37 o 
  -7  19  10      269.83      288.67     54.62 o 
  -5  19  10       20.66       13.05     23.31 o 
  -3  19  10        9.84        6.39     24.75 o 
 -19   1  11       21.72       12.04     27.24 o 
 -17   1  11       67.99       68.99     26.54 o 
 -15   1  11       26.29       87.37     24.03 o 
 -13   1  11      203.72      211.37     26.59 o 
 -11   1  11      104.33      104.08     17.77 o 
  -9   1  11      250.10      295.35     23.45 o 
  -7   1  11     1585.88     1524.30     34.39 o 
  -5   1  11      555.96      420.17     21.51 o 
  -3   1  11      237.43      264.67     19.26 o 
  -1   1  11      176.04      151.92     17.07 o 
   1   1  11       55.94       50.49     14.16 o 
   3   1  11      537.03      493.05     33.61 o 
   5   1  11      302.81      304.29     31.68 o 
   7   1  11       93.57       95.75     28.96 o 
 -18   2  11      473.50      445.00     80.03 o 
 -16   2  11      112.71       58.03     24.97 o 
 -14   2  11        0.83       21.01     18.82 o 
 -12   2  11     2385.62     2408.85     58.29 o 
 -10   2  11      265.94      224.68     22.63 o 
  -8   2  11       21.70       19.38     11.76 o 
  -6   2  11     1643.38     1737.68     43.98 o 
  -4   2  11     3893.97     4081.12     71.25 o 
  -2   2  11      173.98      154.22     28.54 o 
   0   2  11      402.80      446.63     24.07 o 
   2   2  11       11.34        6.60     14.45 o 
   4   2  11        3.89       -7.18     17.17 o 
   6   2  11       59.10       31.97     23.47 o 
 -19   3  11       44.23       12.77     28.31 o 
 -17   3  11        6.82       11.42     24.98 o 
 -15   3  11        9.56       36.78     22.01 o 
 -13   3  11      182.21      191.80     21.90 o 
 -11   3  11     5298.58     5057.29     94.21 o 
  -9   3  11     1121.57     1243.23     34.04 o 
  -7   3  11      395.89      433.98     30.44 o 
  -5   3  11     1471.42     1668.13     48.90 o 
  -3   3  11        3.85       -9.46     10.89 o 
  -1   3  11      639.76      629.92     36.45 o 
   1   3  11     2725.04     2737.54    118.05 o 
   3   3  11      937.50      897.71     43.48 o 
   5   3  11       15.58       -6.54     19.28 o 
 -18   4  11        9.38      -20.17     24.20 o 
 -16   4  11      264.41      257.68     33.43 o 
 -14   4  11       20.91       -3.87     18.83 o 
 -12   4  11       13.78       28.04     14.65 o 
 -10   4  11      127.48      164.25     16.67 o 
  -8   4  11       19.85       23.43     12.01 o 
  -6   4  11       17.72        1.32      8.98 o 
  -4   4  11       40.72       35.60     12.13 o 
  -2   4  11       57.85       39.86     14.81 o 
   0   4  11      830.56      868.42     32.08 o 
   2   4  11      147.00      110.79     24.71 o 
   4   4  11      200.13      167.77     22.90 o 
   6   4  11       19.08       22.36     24.69 o 
 -17   5  11       36.42       15.62     22.78 o 
 -15   5  11       31.59       60.41     27.80 o 
 -13   5  11      300.88      351.24     29.88 o 
 -11   5  11      931.47     1062.76     37.60 o 
  -9   5  11        0.35       11.71     11.36 o 
  -7   5  11      404.06      403.08     22.08 o 
  -5   5  11       63.59       67.45     12.23 o 
  -3   5  11      145.76      130.06     20.29 o 
  -1   5  11       25.64       14.87     11.73 o 
   1   5  11       34.28       50.76     15.14 o 
   3   5  11        0.26      -18.20     14.74 o 
   5   5  11        4.03       16.00     19.12 o 
 -18   6  11        0.49      -12.19     25.71 o 
 -16   6  11      116.96       70.71     37.75 o 
 -14   6  11      249.43      295.91     29.61 o 
 -12   6  11      376.12      353.10     26.25 o 
 -10   6  11      244.83      258.67     22.36 o 
  -8   6  11     1020.44     1158.32     37.33 o 
  -6   6  11        6.03       -3.02      9.81 o 
  -4   6  11       20.08       10.82     13.24 o 
  -2   6  11        6.37       25.48     12.08 o 
   0   6  11      302.56      244.67     20.92 o 
   2   6  11       64.99       41.28     15.92 o 
   4   6  11      181.32      140.64     23.23 o 
   6   6  11        7.05       16.54     21.87 o 
 -17   7  11      136.58       89.10     54.07 o 
 -15   7  11       32.00       42.03     33.86 o 
 -13   7  11       11.05       25.25     20.65 o 
 -11   7  11      635.87      634.26     37.83 o 
  -9   7  11       13.23       23.64     15.59 o 
  -7   7  11      625.11      565.55     32.25 o 
  -5   7  11       86.22       53.52     14.66 o 
  -3   7  11       21.90       26.37     18.74 o 
  -1   7  11     1164.78     1095.66     56.82 o 
   1   7  11       86.06       95.08     17.85 o 
   3   7  11      126.42      112.13     28.70 o 
   5   7  11      838.98      853.77     46.13 o 
 -18   8  11       58.06       47.37     80.07 o 
 -16   8  11      180.76      244.46     46.86 o 
 -14   8  11     2020.29     1994.96     75.02 o 
 -12   8  11       65.63      123.43     22.82 o 
 -10   8  11      108.91      138.01     22.77 o 
  -8   8  11      447.39      429.99     31.59 o 
  -6   8  11     1181.08     1387.90     72.64 o 
  -4   8  11       56.51       70.34     20.12 o 
  -2   8  11       61.49       86.41     17.10 o 
   0   8  11       90.16       63.83     16.62 o 
   2   8  11      136.93      117.66     20.37 o 
   4   8  11      941.23      884.80     45.29 o 
 -17   9  11      160.37      123.29     56.40 o 
 -15   9  11      664.18      686.23     51.92 o 
 -13   9  11      997.06      925.02     49.03 o 
 -11   9  11       48.73       55.56     20.07 o 
  -9   9  11     4254.63     4655.34    103.38 o 
  -7   9  11       23.08       37.10     20.31 o 
  -5   9  11      128.02      144.48     26.24 o 
  -3   9  11       90.92       70.59     21.61 o 
  -1   9  11       14.83      -23.37     17.04 o 
   1   9  11      246.06      163.35     22.14 o 
   3   9  11       77.23       49.39     25.46 o 
   5   9  11     3625.25     3951.03    111.58 o 
 -16  10  11      225.49      125.10     63.94 o 
 -14  10  11       34.06       14.72     21.89 o 
 -12  10  11      151.70      106.78     24.49 o 
 -10  10  11        0.63        3.11     18.60 o 
  -8  10  11      411.92      475.06     43.08 o 
  -6  10  11     1575.26     1558.68     63.20 o 
  -4  10  11     1206.14     1222.67     58.55 o 
  -2  10  11       40.46       76.45     17.73 o 
   0  10  11       61.97       64.33     19.38 o 
   2  10  11        3.44       -5.97     18.78 o 
   4  10  11      707.14      604.01     40.06 o 
 -15  11  11       32.38       60.36     46.64 o 
 -13  11  11      110.51      153.06     27.00 o 
 -11  11  11     1034.47     1133.75     51.42 o 
  -9  11  11     1143.19     1326.64     60.98 o 
  -7  11  11      288.26      318.82     36.93 o 
  -5  11  11      214.99      213.84     32.15 o 
  -3  11  11       20.08       19.28     15.46 o 
  -1  11  11      115.71      127.22     21.65 o 
   1  11  11      645.49      598.85     52.19 o 
   3  11  11      611.34      668.00     43.25 o 
 -16  12  11      139.96      252.53     54.05 o 
 -14  12  11        1.64       41.59     24.48 o 
 -12  12  11       97.68      113.60     26.34 o 
 -10  12  11       98.14      114.78     30.08 o 
  -8  12  11      330.63      299.18     36.33 o 
  -6  12  11      191.28      196.89     32.58 o 
  -4  12  11       62.26       40.84     26.19 o 
  -2  12  11      169.95      184.37     32.62 o 
   0  12  11      213.46      214.94     27.70 o 
   2  12  11       24.21       32.86     20.98 o 
 -15  13  11       30.24       28.02     25.94 o 
 -13  13  11      223.68      309.57     44.72 o 
 -11  13  11       27.08       80.78     49.85 o 
  -9  13  11      252.87      353.53     41.82 o 
  -7  13  11       45.48       24.00     27.90 o 
  -5  13  11      200.92      260.54     37.46 o 
  -3  13  11       10.85       20.10     19.47 o 
  -1  13  11      133.44       88.34     22.89 o 
   1  13  11       36.02       65.51     24.62 o 
   3  13  11       85.43       51.35     24.76 o 
 -14  14  11       15.40       89.36     34.39 o 
 -12  14  11      822.90      816.60     60.04 o 
 -10  14  11      131.01      152.22     43.17 o 
  -8  14  11        2.56        9.72     25.99 o 
  -6  14  11        0.36       26.47     26.26 o 
  -4  14  11      831.72      806.65     68.20 o 
  -2  14  11       56.37       48.70     21.27 o 
   0  14  11       77.79       52.23     23.27 o 
   2  14  11        2.77       13.80     23.22 o 
 -13  15  11       47.21       33.47     31.76 o 
 -11  15  11       96.21      160.27     35.85 o 
  -9  15  11        8.39       30.34     29.33 o 
  -7  15  11      146.93      198.13     38.29 o 
  -5  15  11     1150.84     1140.43     68.14 o 
  -3  15  11       17.20        9.12     20.42 o 
  -1  15  11       45.27       45.39     23.06 o 
   1  15  11      116.00       88.92     27.32 o 
 -12  16  11       36.39       27.40     47.94 o 
 -10  16  11       71.02       40.56     31.21 o 
  -8  16  11      111.81      105.83     34.27 o 
  -6  16  11      618.12      542.09     54.46 o 
  -4  16  11      122.23      165.39     28.16 o 
  -2  16  11      116.66      125.97     44.62 o 
   0  16  11       47.02       48.77     25.37 o 
 -11  17  11      140.19      268.06     43.65 o 
  -9  17  11       14.68       27.69     30.68 o 
  -7  17  11       61.64       86.61     41.86 o 
  -5  17  11        3.26        5.90     21.40 o 
  -3  17  11        6.26      -27.74     20.59 o 
  -8  18  11        2.26       38.81     54.68 o 
  -6  18  11      490.55      461.49     59.84 o 
  -4  18  11      250.08      275.67     35.70 o 
 -18   0  12       31.48      -10.03     35.94 o 
 -16   0  12     4750.05     4654.52    166.65 o 
 -14   0  12     1052.64     1099.50     75.43 o 
 -12   0  12      156.20      141.85     23.60 o 
 -10   0  12      119.98      113.78     78.08 o 
  -8   0  12      174.82      188.86     22.76 o 
  -6   0  12    28517.49    30569.46    484.98 o 
  -4   0  12     1287.44     1539.91     58.67 o 
  -2   0  12     1058.23     1022.07    132.75 o 
   0   0  12       58.00        1.64     16.30 o 
   2   0  12      627.28      548.76     48.48 o 
   4   0  12       48.44       28.24     31.19 o 
 -19   1  12      352.49      266.62     39.36 o 
 -17   1  12     1544.80     1475.49     65.32 o 
 -15   1  12      159.59      187.96     29.99 o 
 -13   1  12       45.71       36.44     15.39 o 
 -11   1  12      661.64      702.70     24.58 o 
  -9   1  12      121.89      129.48     17.04 o 
  -7   1  12        2.12        3.51     21.81 o 
  -5   1  12     9100.12    10450.68    140.64 o 
  -3   1  12      355.22      355.86     33.94 o 
  -1   1  12        1.14        2.49     11.21 o 
   1   1  12       17.40       13.68     14.33 o 
   3   1  12      103.78       85.03     21.20 o 
   5   1  12     1973.01     1826.41    114.52 o 
 -18   2  12      279.29      409.73     43.08 o 
 -16   2  12      766.74      612.60     45.15 o 
 -14   2  12      202.15      246.28     30.31 o 
 -12   2  12      248.78      253.04     22.26 o 
 -10   2  12      140.39      180.98     22.01 o 
  -8   2  12      633.78      653.56     34.25 o 
  -6   2  12     2710.76     3158.51     73.53 o 
  -4   2  12       26.33       32.84     15.86 o 
  -2   2  12      188.20      158.25     19.16 o 
   0   2  12      553.60      548.02     28.68 o 
   2   2  12        0.82        3.37     16.24 o 
   4   2  12      180.00      175.36     27.28 o 
 -17   3  12      787.61      709.60     51.31 o 
 -15   3  12       11.36       25.12     21.21 o 
 -13   3  12        0.81        7.16     14.78 o 
 -11   3  12       77.38       70.93     12.94 o 
  -9   3  12      130.28      122.76     14.70 o 
  -7   3  12      356.28      360.52     24.45 o 
  -5   3  12      357.70      415.78     28.16 o 
  -3   3  12        1.70       16.18     14.00 o 
  -1   3  12       82.33       99.71     15.08 o 
   1   3  12      168.36      193.78     27.35 o 
   3   3  12       10.96       57.59     18.97 o 
   5   3  12      411.84      396.85     37.40 o 
 -18   4  12        1.37       14.48     26.78 o 
 -16   4  12      614.74      563.18     44.48 o 
 -14   4  12      194.86      169.17     22.16 o 
 -12   4  12        2.08        7.46     14.29 o 
 -10   4  12       21.59       31.94     13.11 o 
  -8   4  12       25.21       19.31     11.65 o 
  -6   4  12      258.80      240.00     16.39 o 
  -4   4  12        0.26        1.81     13.48 o 
  -2   4  12      135.24      178.12     24.48 o 
   0   4  12      371.68      338.15     24.08 o 
   2   4  12        3.02       20.96     18.44 o 
   4   4  12        6.53      -38.52     19.26 o 
 -17   5  12       88.54       84.55     39.09 o 
 -15   5  12      464.96      486.05     33.83 o 
 -13   5  12      229.65      219.75     23.72 o 
 -11   5  12       37.30       36.83     20.79 o 
  -9   5  12        0.11        5.35     11.95 o 
  -7   5  12      108.14      106.94     15.30 o 
  -5   5  12       11.57        9.26     16.33 o 
  -3   5  12       14.74       10.30     15.31 o 
  -1   5  12       69.18       46.28     15.01 o 
   1   5  12      106.23      103.83     18.66 o 
   3   5  12      132.14       72.70     21.29 o 
   5   5  12       46.31       65.21     22.91 o 
 -18   6  12       56.41       73.52     32.23 o 
 -16   6  12       67.99      128.23     32.27 o 
 -14   6  12      264.85      248.86     32.97 o 
 -12   6  12      273.62      262.95     30.83 o 
 -10   6  12      230.80      254.58     20.89 o 
  -8   6  12       31.85       41.53     13.07 o 
  -6   6  12        1.34       19.05     13.97 o 
  -4   6  12      684.94      755.01     40.49 o 
  -2   6  12      933.01      992.08     40.29 o 
   0   6  12       21.67       13.86     14.98 o 
   2   6  12        2.92       -8.36     15.97 o 
   4   6  12      798.34      914.67     46.01 o 
 -17   7  12      401.90      363.56     55.36 o 
 -15   7  12      660.85      550.70     64.06 o 
 -13   7  12      105.70       83.43     23.38 o 
 -11   7  12      162.58      208.43     25.61 o 
  -9   7  12      263.72      247.67     25.56 o 
  -7   7  12      134.07      118.32     18.22 o 
  -5   7  12      130.51      139.39     21.33 o 
  -3   7  12       14.24       15.01     12.44 o 
  -1   7  12      104.70       91.48     24.88 o 
   1   7  12       30.36       67.43     18.04 o 
   3   7  12      381.28      400.81     32.69 o 
 -16   8  12      319.73      297.99     51.44 o 
 -14   8  12      196.56      145.52     29.71 o 
 -12   8  12      325.46      271.75     28.69 o 
 -10   8  12       20.59       38.44     18.90 o 
  -8   8  12      268.88      286.30     27.67 o 
  -6   8  12      551.31      483.04     38.37 o 
  -4   8  12      745.85      852.47     46.38 o 
  -2   8  12      191.42      218.36     22.12 o 
   0   8  12       48.16       77.47     18.56 o 
   2   8  12       22.40       12.35     17.76 o 
   4   8  12       64.59       43.69     23.34 o 
 -17   9  12       51.74       73.16     38.37 o 
 -15   9  12      420.76      335.89     56.64 o 
 -13   9  12        3.53       22.54     20.89 o 
 -11   9  12        2.57       14.97     24.02 o 
  -9   9  12      109.37       79.88     24.22 o 
  -7   9  12      285.63      371.77     36.29 o 
  -5   9  12        5.53       -1.42     26.48 o 
  -3   9  12       60.81       29.91     15.76 o 
  -1   9  12        0.94       -4.85     14.70 o 
   1   9  12       13.69       -2.57     17.62 o 
   3   9  12       14.22        9.31     20.20 o 
 -16  10  12       45.22       65.35     37.71 o 
 -14  10  12      547.97      475.05     44.72 o 
 -12  10  12      328.83      432.84     43.53 o 
 -10  10  12       27.41       20.09     19.25 o 
  -8  10  12       29.51       31.25     23.01 o 
  -6  10  12        5.46       15.98     21.93 o 
  -4  10  12      172.12      267.46     64.66 o 
  -2  10  12       39.75       35.49     17.39 o 
   0  10  12       22.56       25.86     18.55 o 
   2  10  12       52.62       71.03     26.03 o 
 -15  11  12      259.29      250.10     38.04 o 
 -13  11  12       27.82       41.09     23.53 o 
 -11  11  12      182.36      181.74     33.04 o 
  -9  11  12      115.03      204.52     45.57 o 
  -7  11  12      193.88      159.59     30.74 o 
  -5  11  12      155.97      212.66     33.33 o 
  -3  11  12       10.99       26.81     16.96 o 
  -1  11  12       26.84        8.95     19.89 o 
   1  11  12        1.45       15.53     20.17 o 
 -14  12  12       11.46       32.78     29.61 o 
 -12  12  12       26.25        5.71     22.73 o 
 -10  12  12        7.94       28.83     26.67 o 
  -8  12  12      171.47      160.15     32.18 o 
  -6  12  12      898.08     1017.78     80.79 o 
  -4  12  12       94.21       73.90     20.30 o 
  -2  12  12      312.88      319.09     30.32 o 
   0  12  12      753.32      767.09     56.26 o 
   2  12  12       71.89       88.72     44.04 o 
 -13  13  12      105.25       90.28     33.10 o 
 -11  13  12     3536.36     3683.79    158.00 o 
  -9  13  12      411.18      338.35     42.29 o 
  -7  13  12       27.28       17.48     26.64 o 
  -5  13  12      186.00      183.40     36.35 o 
  -3  13  12       25.85       17.79     22.18 o 
  -1  13  12      983.78      992.12     49.80 o 
   1  13  12       99.40       24.36     22.73 o 
 -12  14  12      181.92      218.51     40.12 o 
 -10  14  12      108.16       57.93     31.90 o 
  -8  14  12       34.11       82.32     31.80 o 
  -6  14  12      113.35      146.14     35.71 o 
  -4  14  12      332.05      415.93     50.22 o 
  -2  14  12        6.07       40.95     24.91 o 
   0  14  12     1375.12     1461.42     61.17 o 
 -11  15  12     1515.88     1685.67     98.66 o 
  -9  15  12        0.04       43.95     30.79 o 
  -7  15  12      143.62      128.35     45.50 o 
  -5  15  12      933.34      973.86     49.86 o 
  -3  15  12      161.24      153.62     28.11 o 
  -1  15  12      250.24      227.81     36.10 o 
 -10  16  12      103.90      151.64     46.93 o 
  -8  16  12      210.80      292.46     45.43 o 
  -6  16  12      410.76      451.09     52.31 o 
  -4  16  12      198.16      152.43     43.66 o 
  -7  17  12       94.93        6.47     34.14 o 
 -17   1  13        9.57       23.74     28.75 o 
 -15   1  13      172.58      200.73     30.76 o 
 -13   1  13       17.01       11.27     15.34 o 
 -11   1  13       38.72       23.22     14.27 o 
  -9   1  13       93.53       77.09     25.38 o 
  -7   1  13     1417.56     1664.33     39.24 o 
  -5   1  13      524.25      597.52     45.34 o 
  -3   1  13       14.99       49.71     21.67 o 
  -1   1  13      384.94      395.60     51.14 o 
   1   1  13      173.81      113.42     21.14 o 
   3   1  13      103.90       59.79     23.15 o 
 -18   2  13      303.78      199.34     35.32 o 
 -16   2  13      265.61      283.90     35.15 o 
 -14   2  13       20.92       36.16     17.39 o 
 -12   2  13      317.97      297.86     20.11 o 
 -10   2  13        3.69       -5.12     12.53 o 
  -8   2  13        0.34        6.85     14.34 o 
  -6   2  13      380.49      522.95     24.99 o 
  -4   2  13      162.88      201.16     41.19 o 
  -2   2  13       25.65       28.13     12.77 o 
   0   2  13      644.53      532.37     30.53 o 
   2   2  13       41.18       31.30     22.62 o 
 -17   3  13        1.39       15.14     23.83 o 
 -15   3  13       32.52       38.03     22.26 o 
 -13   3  13      468.33      504.53     30.88 o 
 -11   3  13     2145.12     2155.07     54.73 o 
  -9   3  13      644.48      573.01     33.89 o 
  -7   3  13      503.77      393.62     26.44 o 
  -5   3  13       11.57       16.56     15.90 o 
  -3   3  13      280.97      243.16     24.11 o 
  -1   3  13      548.49      515.12     31.17 o 
   1   3  13       49.14       68.69     18.32 o 
   3   3  13       47.44       64.70     23.77 o 
 -18   4  13       21.46       99.04     30.04 o 
 -16   4  13      208.45      210.38     32.45 o 
 -14   4  13        1.43        9.29     16.47 o 
 -12   4  13       23.88       15.77     15.58 o 
 -10   4  13       35.11       33.68     17.32 o 
  -8   4  13      206.61      174.07     17.62 o 
  -6   4  13      123.34      145.53     15.46 o 
  -4   4  13       21.14        5.72     15.93 o 
  -2   4  13      553.61      515.35     28.86 o 
   0   4  13      415.23      343.34     26.13 o 
   2   4  13        1.23       22.41     18.26 o 
 -17   5  13       24.05       39.40     35.79 o 
 -15   5  13       26.10       28.52     18.55 o 
 -13   5  13       14.46       53.14     18.26 o 
 -11   5  13       20.81        7.17     20.13 o 
  -9   5  13      154.15      150.93     19.24 o 
  -7   5  13        0.61      -12.06     12.15 o 
  -5   5  13       11.74       10.58     14.53 o 
  -3   5  13        7.84        6.88     17.72 o 
  -1   5  13      102.34       82.89     17.51 o 
   1   5  13      154.58      169.80     23.46 o 
   3   5  13       19.16       16.03     19.68 o 
 -16   6  13      123.99       73.30     39.62 o 
 -14   6  13       32.74       49.36     22.19 o 
 -12   6  13      400.27      409.55     38.02 o 
 -10   6  13      119.25      136.93     20.23 o 
  -8   6  13       94.28       87.47     21.61 o 
  -6   6  13       40.67       52.81     19.89 o 
  -4   6  13      166.33      117.48     24.20 o 
  -2   6  13      134.58       90.04     16.80 o 
   0   6  13      318.83      234.86     24.10 o 
   2   6  13       75.87       99.21     22.34 o 
 -17   7  13      177.69      182.89     38.37 o 
 -15   7  13      797.56      815.20     48.52 o 
 -13   7  13       20.76       10.02     18.96 o 
 -11   7  13      425.33      414.29     29.95 o 
  -9   7  13       72.37      123.42     19.61 o 
  -7   7  13      130.31      175.47     26.12 o 
  -5   7  13       13.84       34.25     22.12 o 
  -3   7  13      205.53      176.70     18.99 o 
  -1   7  13       42.95       14.83     16.07 o 
   1   7  13        3.88       13.15     18.02 o 
 -16   8  13     2312.34     2495.33     90.24 o 
 -14   8  13        1.76       12.68     22.53 o 
 -12   8  13       39.02       64.77     21.79 o 
 -10   8  13      657.58      691.29     41.67 o 
  -8   8  13       65.27       60.44     18.47 o 
  -6   8  13      158.85      209.96     30.95 o 
  -4   8  13       35.84       -6.61     21.17 o 
  -2   8  13      420.24      322.29     25.52 o 
   0   8  13      112.71       87.04     26.16 o 
   2   8  13      157.05      148.39     26.22 o 
 -15   9  13      556.90      521.22     58.52 o 
 -13   9  13      554.19      623.29     48.26 o 
 -11   9  13        9.81        4.31     19.66 o 
  -9   9  13       24.13       52.26     21.10 o 
  -7   9  13      625.18      678.94     49.31 o 
  -5   9  13      408.14      455.37     46.40 o 
  -3   9  13      921.02      979.39     90.90 o 
  -1   9  13        0.04       -4.17     16.92 o 
   1   9  13      390.79      377.74     37.22 o 
 -14  10  13        8.61        8.71     26.45 o 
 -12  10  13       86.25       23.14     26.26 o 
 -10  10  13        0.09       -2.24     19.73 o 
  -8  10  13      335.26      324.78     39.00 o 
  -6  10  13      805.97      717.99     52.36 o 
  -4  10  13        9.73      -28.62     17.10 o 
  -2  10  13      143.63      126.11     22.90 o 
   0  10  13       61.14       62.29     21.02 o 
 -15  11  13      229.98      231.47     38.07 o 
 -13  11  13      429.05      477.82     40.73 o 
 -11  11  13      489.57      560.64     42.20 o 
  -9  11  13      155.26      115.20     31.03 o 
  -7  11  13      140.56      187.62     34.08 o 
  -5  11  13      232.10      254.76     37.40 o 
  -3  11  13        4.06      -10.96     19.26 o 
  -1  11  13      203.83      187.89     38.33 o 
 -14  12  13      318.17      251.95     51.95 o 
 -12  12  13      127.45      132.75     28.75 o 
 -10  12  13        2.64       35.84     27.02 o 
  -8  12  13        0.04      -23.89     27.04 o 
  -6  12  13        5.54        4.57     26.62 o 
  -4  12  13      324.83      336.71     31.06 o 
  -2  12  13      119.03       64.82     22.97 o 
   0  12  13      163.90      187.42     28.64 o 
 -13  13  13        4.33       46.78     32.08 o 
 -11  13  13       34.22       65.10     33.57 o 
  -9  13  13       29.45       83.43     31.43 o 
  -7  13  13      841.36      915.34     63.54 o 
  -5  13  13        8.05       38.70     20.90 o 
  -3  13  13       64.86       91.06     27.46 o 
  -1  13  13        0.33       36.24     23.86 o 
 -12  14  13      141.70      138.54     56.07 o 
 -10  14  13       48.51       33.53     49.16 o 
  -8  14  13        0.05       -9.44     29.12 o 
  -6  14  13      360.67      377.60     47.43 o 
  -4  14  13       38.01       23.33     22.87 o 
  -9  15  13       11.79      -16.77     30.35 o 
  -7  15  13      221.58      180.37     40.14 o 
  -5  15  13       17.05       24.69     35.84 o 
 -16   0  14     1269.14     1238.09    284.91 o 
 -14   0  14       30.62       93.99     34.47 o 
 -12   0  14      342.02      259.60     26.91 o 
 -10   0  14      130.88      104.32     31.91 o 
  -8   0  14      193.56      166.37     36.66 o 
  -6   0  14     2049.75     2040.51     77.05 o 
  -4   0  14      872.05      995.83    109.65 o 
  -2   0  14       57.48       76.78     21.29 o 
   0   0  14     1206.01      986.18     61.09 o 
   2   0  14       55.80        6.76     53.30 o 
 -17   1  14      137.87      168.08     31.72 o 
 -15   1  14        0.01       21.76     35.63 o 
 -13   1  14      651.67      573.26     35.96 o 
 -11   1  14       91.78       92.27     16.34 o 
  -9   1  14        8.26      -12.43     17.67 o 
  -7   1  14        2.86        6.42     13.39 o 
  -5   1  14       27.27       25.92     18.81 o 
  -3   1  14       13.62       10.98     17.40 o 
  -1   1  14        7.38       27.94     15.95 o 
   1   1  14      158.01       92.28     25.33 o 
 -16   2  14       10.10       16.31     27.80 o 
 -14   2  14      381.72      286.30     26.19 o 
 -12   2  14        2.01       25.64     12.55 o 
 -10   2  14      142.94      102.33     23.90 o 
  -8   2  14      206.30      149.33     20.40 o 
  -6   2  14        0.17       10.15     17.40 o 
  -4   2  14      214.08      188.07     38.48 o 
  -2   2  14        2.16      -11.52     13.87 o 
   0   2  14       21.76       17.12     17.02 o 
   2   2  14       11.70       24.65     26.81 o 
 -17   3  14       32.43       47.91     26.86 o 
 -15   3  14        4.13        0.28     17.80 o 
 -13   3  14        2.32       -3.21     15.61 o 
 -11   3  14        0.54      -13.26     14.35 o 
  -9   3  14        0.85        5.78     15.76 o 
  -7   3  14        0.08       -0.09     17.32 o 
  -5   3  14       26.64       25.12     14.95 o 
  -3   3  14       15.34       14.36     18.46 o 
  -1   3  14        0.08       -1.91     15.62 o 
   1   3  14        9.13       -0.39     18.78 o 
 -16   4  14       25.83       28.04     27.38 o 
 -14   4  14        1.29       13.49     19.56 o 
 -12   4  14        8.96       26.74     16.59 o 
 -10   4  14        6.65       18.67     15.52 o 
  -8   4  14      108.13      119.35     15.54 o 
  -6   4  14      257.23      251.69     21.05 o 
  -4   4  14       57.23       42.77     19.96 o 
  -2   4  14      141.33      165.94     19.55 o 
   0   4  14       72.19       59.49     22.39 o 
 -17   5  14      382.39      303.88     42.37 o 
 -15   5  14      146.18      100.76     28.92 o 
 -13   5  14       39.30        6.67     19.42 o 
 -11   5  14      542.28      475.93     34.09 o 
  -9   5  14       94.50       57.10     17.19 o 
  -7   5  14       48.44       77.76     19.70 o 
  -5   5  14        8.91       13.39     17.98 o 
  -3   5  14        0.00      -11.69     23.04 o 
  -1   5  14       29.38       17.18     17.83 o 
   1   5  14        4.53       -1.54     19.11 o 
 -16   6  14      801.90      759.18     48.34 o 
 -14   6  14      136.68      140.25     25.54 o 
 -12   6  14        6.74       41.96     20.25 o 
 -10   6  14      121.32      121.54     20.81 o 
  -8   6  14      258.74      279.29     27.92 o 
  -6   6  14       49.19      100.80     25.42 o 
  -4   6  14      109.54       48.63     21.84 o 
  -2   6  14        2.17       12.62     16.12 o 
   0   6  14       12.94        5.22     18.11 o 
 -15   7  14       21.90        0.96     22.20 o 
 -13   7  14       31.32       33.11     28.71 o 
 -11   7  14        0.17        1.74     16.95 o 
  -9   7  14      498.22      554.48     33.84 o 
  -7   7  14       14.82        9.46     21.70 o 
  -5   7  14       42.97       17.07     21.19 o 
  -3   7  14       94.69       65.13     17.00 o 
  -1   7  14       12.59       13.53     17.55 o 
 -16   8  14      103.69       91.48     27.38 o 
 -14   8  14        5.34        0.62     21.11 o 
 -12   8  14        3.61       23.90     20.91 o 
 -10   8  14       41.51       87.91     21.08 o 
  -8   8  14      257.21      323.99     38.67 o 
  -6   8  14      404.99      450.50     69.52 o 
  -4   8  14      232.74      205.74     22.94 o 
  -2   8  14       86.49       68.94     19.27 o 
   0   8  14       20.54       11.14     19.98 o 
 -15   9  14        8.14       22.82     25.88 o 
 -13   9  14        4.60       14.01     25.03 o 
 -11   9  14        1.51       33.31     20.81 o 
  -9   9  14       74.14       69.07     37.55 o 
  -7   9  14      140.69       86.29     29.67 o 
  -5   9  14       44.97       18.86     27.32 o 
  -3   9  14      164.60      141.47     24.65 o 
  -1   9  14        0.20        1.41     19.55 o 
 -14  10  14      143.73      184.73     35.31 o 
 -12  10  14       59.57       84.13     25.12 o 
 -10  10  14       40.82       26.00     37.87 o 
  -8  10  14      105.04       87.40     28.69 o 
  -6  10  14       36.16       24.06     26.75 o 
  -4  10  14      300.81      347.78     32.31 o 
  -2  10  14      125.56      143.14     23.17 o 
 -13  11  14      351.42      355.23     71.14 o 
 -11  11  14       23.15       42.71     28.57 o 
  -9  11  14      308.60      271.77     38.21 o 
  -7  11  14       55.89       43.44     27.61 o 
  -5  11  14       30.06       51.16     24.79 o 
  -3  11  14      187.17      121.14     37.83 o 
 -12  12  14        2.58       31.99     32.00 o 
 -10  12  14       42.97        7.75     29.15 o 
  -8  12  14       58.78       63.80     30.53 o 
  -6  12  14        1.29       11.30     31.46 o 
  -4  12  14       14.03       37.21     22.30 o 
 -11  13  14     1277.54     1034.76     70.02 o 
  -9  13  14       58.87        8.96     41.58 o 
  -7  13  14        0.64      -10.18     29.81 o 
  -5  13  14       14.80       15.31     21.93 o 
 -15   1  15       57.29       80.86     34.09 o 
 -13   1  15        3.53       29.59     14.36 o 
 -11   1  15       16.53       44.61     22.18 o 
  -9   1  15      340.77      326.84     33.25 o 
  -7   1  15       56.79       85.84     25.50 o 
  -5   1  15       16.80       61.01     22.70 o 
  -3   1  15       23.37       41.50     14.78 o 
  -1   1  15       32.00       46.58     20.75 o 
 -16   2  15       45.13       97.00     32.07 o 
 -14   2  15      717.66      740.32     37.68 o 
 -12   2  15        8.83       38.76     16.58 o 
 -10   2  15        2.15       53.78     21.60 o 
  -8   2  15      455.05      504.00     34.50 o 
  -6   2  15     1745.21     1596.12     78.79 o 
  -4   2  15        1.93       -0.66     17.16 o 
  -2   2  15      114.50       90.57     19.35 o 
   0   2  15       52.67       54.10     22.88 o 
 -15   3  15        8.90       24.56     19.18 o 
 -13   3  15     1561.88     1428.77     52.02 o 
 -11   3  15      449.94      430.84     28.76 o 
  -9   3  15       50.40       76.76     44.45 o 
  -7   3  15      218.09      217.74     32.63 o 
  -5   3  15        3.63       -6.04     16.21 o 
  -3   3  15       70.69       81.17     16.42 o 
  -1   3  15      594.89      478.95     34.40 o 
 -16   4  15        3.79        4.86     28.28 o 
 -14   4  15       17.60       47.44     21.71 o 
 -12   4  15        3.99       21.66     20.62 o 
 -10   4  15       45.46       87.31     27.12 o 
  -8   4  15        3.39      -12.80     15.87 o 
  -6   4  15      135.97      106.12     22.60 o 
  -4   4  15        0.66       30.92     21.24 o 
  -2   4  15      305.44      271.00     36.43 o 
 -15   5  15       43.16       62.89     24.05 o 
 -13   5  15      434.95      424.86     35.10 o 
 -11   5  15       13.52       28.40     19.55 o 
  -9   5  15       56.31       66.56     20.77 o 
  -7   5  15       21.02       12.41     26.90 o 
  -5   5  15       21.46        0.29     20.36 o 
  -3   5  15       24.75       40.71     16.85 o 
  -1   5  15        3.55        2.74     23.30 o 
 -14   6  15       58.59        5.61     21.40 o 
 -12   6  15      113.10      130.92     30.89 o 
 -10   6  15      420.29      503.51     47.87 o 
  -8   6  15        0.56       12.74     19.31 o 
  -6   6  15       10.74      -10.18     20.64 o 
  -4   6  15        2.55       -1.83     24.03 o 
  -2   6  15      148.19      121.77     25.66 o 
 -15   7  15      197.64      145.21     28.90 o 
 -13   7  15      228.72      218.67     29.89 o 
 -11   7  15        2.27       14.32     21.04 o 
  -9   7  15      218.66      193.87     27.40 o 
  -7   7  15       24.26       62.21     25.80 o 
  -5   7  15       18.14       16.67     23.10 o 
  -3   7  15      194.35      211.29     31.00 o 
 -14   8  15       95.86      133.69     28.18 o 
 -12   8  15        0.57      -15.29     21.63 o 
 -10   8  15      216.78      150.36     27.05 o 
  -8   8  15      273.58      302.57     37.84 o 
  -6   8  15       30.18       42.75     27.83 o 
  -4   8  15        7.09        0.13     18.67 o 
 -13   9  15       36.75       32.91     24.45 o 
 -11   9  15      884.34      989.39     46.80 o 
  -9   9  15       28.68       21.10     26.35 o 
  -7   9  15      146.93       76.00     30.03 o 
  -5   9  15      124.89       56.72     19.78 o 
  -3   9  15       24.10        1.27     27.73 o 
 -12  10  15        2.12        3.25     23.56 o 
 -10  10  15      242.85      237.67     39.32 o 
  -8  10  15      397.68      300.89     41.12 o 
  -6  10  15      296.98      254.90     39.68 o 
  -4  10  15        3.51       15.05     21.36 o 
 -11  11  15      338.90      338.49     67.15 o 
  -9  11  15      101.23      120.13     34.31 o 
  -7  11  15       79.76       43.91     31.52 o 
 -14   0  16       87.68       78.77     54.18 o 
 -12   0  16        0.24       18.52     32.17 o 
 -10   0  16        0.64       47.04     32.25 o 
  -6   0  16       83.78       96.91     32.16 o 
  -4   0  16      380.70      303.81    115.21 o 
 -15   1  16       33.38       66.85     21.09 o 
 -13   1  16      161.17      137.69     18.08 o 
 -11   1  16        2.16       31.85     22.49 o 
  -9   1  16        3.21        4.94     32.70 o 
  -7   1  16     4012.82     4478.30    138.24 o 
  -5   1  16       11.72       37.62     24.48 o 
  -3   1  16        3.09        6.09     20.57 o 
 -14   2  16      120.93      130.56     23.33 o 
 -12   2  16       43.97       58.52     18.27 o 
 -10   2  16       60.73       63.23     28.86 o 
  -8   2  16     1081.16     1360.68    124.97 o 
  -6   2  16       27.96       55.28     27.62 o 
  -4   2  16       23.91       15.53     21.22 o 
 -15   3  16        0.00      -30.49     26.76 o 
 -13   3  16       51.79       41.54     21.88 o 
 -11   3  16       20.42       26.41     19.23 o 
  -9   3  16      216.69      217.30     43.88 o 
  -7   3  16      207.89      223.98     40.02 o 
  -5   3  16        9.48        6.25     21.56 o 
  -3   3  16       12.34        1.15     17.28 o 
 -14   4  16        4.62        3.38     20.79 o 
 -12   4  16       27.64       30.85     22.83 o 
 -10   4  16        6.99       37.85     21.65 o 
  -8   4  16      108.21      106.77     24.03 o 
  -6   4  16       16.36        0.86     21.26 o 
  -4   4  16        5.63        8.74     22.86 o 
 -13   5  16       67.34       36.35     27.17 o 
 -11   5  16        0.24        3.10     27.19 o 
  -9   5  16       32.98       31.62     32.69 o 
  -7   5  16        2.94        5.49     22.37 o 
  -5   5  16        0.06      -14.19     22.63 o 
 -12   6  16       57.64       25.73     22.73 o 
 -10   6  16        6.58       32.41     24.01 o 
  -8   6  16       43.76       15.74     23.15 o 
  -6   6  16      112.82      101.67     26.98 o 
 -11   7  16       71.94       73.35     35.78 o 
  -9   7  16       14.15       13.87     25.86 o 
  -7   7  16      124.81       75.44     27.23 o 
  -5   7  16        1.06      -47.46     23.73 o 
 -10   8  16       31.75       41.12     26.02 o 
  -8   8  16      120.94      104.89     31.83 o 
 -11   1  17       27.70       41.37     29.19 o 
  -9   1  17      338.30      369.81     59.33 o 
  -7   1  17      102.19       34.04     40.41 o 
 -12   2  17        1.74       10.77     19.95 o 
 -10   2  17       10.49       23.80     58.25 o 
  -8   2  17      204.71      267.12     84.22 o 
 -11   3  17      130.32      124.48     27.06 o 
  -9   3  17      179.56      150.47     69.69 o 
 -10   4  17       54.21       43.18     28.63 o 
                                                 
